# Supplementary material for: A comprehensive dataset of board of directors attributes of Pakistan stock exchange listed non-financial firms
Source: Data Brief. 2022 Jan 28;41:107879. doi: 10.1016/j.dib.2022.107879 (PMC8819120; doi:10.1016/j.dib.2022.107879)
Supplement: Supplementary file 1 [file mmc1.xlsx]

## Sheet: Sheet1
companies	year	firmname	psxsectorcode	CompanyID	BSIZE	BIND	BDIV (D)	BDIV(Num)	CEOD	BMEET	BEXP	CEOEXP	ACIND	ACEXP	FAGE	BIG4	ROA	LEVE	FSIZE
ANTM	2014	AN Textile Mills Limited	828	1	8	0	1	3	0	5			0		32	0	1.45962	0.66786	7.66806
ANTM	2015	AN Textile Mills Limited	828	1	7	2	1	3	0	5			0.333333		33	0	-7.75429	0.606741	7.26176
ANTM	2016	AN Textile Mills Limited	828	1	7	2	1	3	0	5			0.333333		34	0
ANTM	2017	AN Textile Mills Limited	828	1	7	1	1	3	0	4			0.333333		35	0	-8.80937	0.418101	7.16467
ANTM	2018	AN Textile Mills Limited	828	1	7	2	1	3	0	5			0.5		36	0	0.250117	0.451876	7.21771
ANTM	2019	AN Textile Mills Limited	828	1	7	2	1	3	0	4			0.5		37	0	3.83107	0.518246	7.38139
ABOT	2014	Abbot Laboatories (Pakistan) Limited	823	2	7	2	0	0	0	5	4	0	0.333333	0.333333	63	1	19.8949	0.212506	9.52993
ABOT	2015	Abbot Laboatories (Pakistan) Limited	823	2	7	2	1	1	0	4	5	1	0.333333	0.666667	63	1	19.8949	0.214639	9.71041
ABOT	2016	Abbot Laboatories (Pakistan) Limited	823	2	7	2	1	1	0	4	5	1	0.333333	0.666667	63	1	19.8949	0.212506	9.77822
ABOT	2017	Abbot Laboatories (Pakistan) Limited	823	2	7	2	1	1	0	4	5	1	0.333333	0.666667	63	1	19.8949	0.253709	9.86455
ABOT	2018	Abbot Laboatories (Pakistan) Limited	823	2	7	2	1	1	0	4	5	1	0.333333	0.666667	63	1	19.8949	0.347426	9.91746
ABOT	2019	Abbot Laboatories (Pakistan) Limited	823	2	7	2	1	1	0	4	5	1	0.333333	0.666667	63	1	12.0984	0.35563	9.94043
AGSML	2014	Abdullah Shah Ghazi Sugar Mills Limited	826	3	7	1	0	0	0	4			0		30	0	3.16483	0.78461	8.18452
AGSML	2015	Abdullah Shah Ghazi Sugar Mills Limited	826	3	7	1	0	0	0	4			0		31	0	-8.80937	0.910777	8.06464
AGSML	2016	Abdullah Shah Ghazi Sugar Mills Limited	826	3	7	1	0	0	0	4			0		32	0	-8.80937	0.923611	8.023
AGSML	2017	Abdullah Shah Ghazi Sugar Mills Limited	826	3	7	2	0	0	0	4			0		33	0	-6.12764	0.923611	7.95817
AGSML	2018	Abdullah Shah Ghazi Sugar Mills Limited	826	3	7	2	0	0	0	4			0		34	0	-8.80937	0.923611	7.9386
AGSML	2019	Abdullah Shah Ghazi Sugar Mills Limited	826	3	7	2	0	0	0	4			0.333333		35	0	-6.363	0.858082	8.31011
ADAMS	2014	Adam Sugar Mills Limited	826	4	7	3	0	0	1	5	2	0	0.333333	0.333333	22	0	-1.71927	0.665238	8.14824
ADAMS	2015	Adam Sugar Mills Limited	826	4	7	1	0	0	0	4			0		23	0	-3.23732	0.570613	7.84455
ADAMS	2016	Adam Sugar Mills Limited	826	4	7	1	0	0	0	4			0		24	0	7.36632	0.467284	7.73531
ADAMS	2017	Adam Sugar Mills Limited	826	4	7	2	0	0	0	4			0		25	0	-0.141244	0.716245	8.3099
ADAMS	2018	Adam Sugar Mills Limited	826	4	7	2	0	0	0	4			0		26	0	-0.0702517	0.695954	8.21635
ADAMS	2019	Adam Sugar Mills Limited	826	4	7	2	0	0	0	4			0.333333		27	0	-4.46907	0.47768	8.77884
ADOS	2014	Ados Pakistan Limited	808	5	7	0	1	4	0	7			0		28	0	3.9083	0.669102	6.68021
ADOS	2015	Ados Pakistan Limited	808	5	9	1	0	3	0	7			0.25		29	0	1.8571	0.594077	6.49078
ADOS	2016	Ados Pakistan Limited	808	5	9	1	0	3	0	6			0.333333		30	0	1.9604	0.494598	6.37322
ADOS	2017	Ados Pakistan Limited	808	5	9	1	0	3	0	6			0.333333		31	0	-3.821	0.523376	6.37322
ADOS	2018	Ados Pakistan Limited	808	5	9	1	0	4	0	7			0.333333		32	0	-8.80937	0.60725	6.37322
ADOS	2019	Ados Pakistan Limited	808	5	9	1	0	4	0	6			0.333333		33	0	-8.80937	0.833271	6.37322
AGIL	2014	Agriauto Industries Limited	802	6	7	0	0	0	0	5	2	1	0.25	0.25	33	1	13.0142	0.212506	8.03946
AGIL	2015	Agriauto Industries Limited	802	6	7	1	0	0	0	5	3	1	0.25	0.25	34	1	19.8949	0.212506	8.17335
AGIL	2016	Agriauto Industries Limited	802	6	7	1	0	0	0	6	3	1	0.25	0.25	35	1	18.9704	0.212506	8.23224
AGIL	2017	Agriauto Industries Limited	802	6	7	1	0	0	0	4	3	1	0.25	0.25	36	1	19.4663	0.212506	8.33397
AGIL	2018	Agriauto Industries Limited	802	6	7	1	0	0	0	6	3	1	0.25	0.25	37	1	17.7755	0.212506	8.37794
AGIL	2019	Agriauto Industries Limited	802	6	7	2	1	1	0	5	4	1	0.333333	0.333333	38	1	17.2498	0.212506	8.4487
AGL	2014	Agritech Limited	805	7	8	0	0	0	0	7	1	0	0	0	55	1	-8.80937	0.800352	10.7598
AGL	2015	Agritech Limited	805	7	8	1	0	0	0	8	1	1	0.25	0	56	1	-7.51659	0.85914	10.7598
AGL	2016	Agritech Limited	805	7	8	1	1	1	0	8			0.333333		57	1	-3.60391	0.908011	10.7598
AGL	2017	Agritech Limited	805	7	7	2									58	1	-8.232	0.923611	10.7598
AGL	2018	Agritech Limited	805	7	7	2	1	1	0	9			0.25		59	1	-7.87634	0.923611	10.7409
AGL	2019	Agritech Limited	805	7	7	2	1	1	0	8	3	1	0.25	0.25	60	0	-1.4045	0.844711	10.7598
AHTM	2014	Ahmed Hassan Textile Mills Limited	828	8	7	0	1	1	0	4	2	0	0	0.333333	25	0	2.24529	0.485404	8.19816
AHTM	2015	Ahmed Hassan Textile Mills Limited	828	8	7	0	1	1	0	4	2	0	0	0.333333	26	0	-1.92178	0.466875	8.20725
AHTM	2016	Ahmed Hassan Textile Mills Limited	828	8	7	0	1	1	0	5	2	0	0	0.333333	27	0	0.236756	0.478506	8.20922
AHTM	2017	Ahmed Hassan Textile Mills Limited	828	8	7	0	1	1	0	5	2	0	0	0.333333	28	0	0.232229	0.535329	8.32279
AHTM	2018	Ahmed Hassan Textile Mills Limited	828	8	8	1	1	1	0	5	2	0	0.333333	0.333333	29	0	1.50409	0.554337	8.36983
AHTM	2019	Ahmed Hassan Textile Mills Limited	828	8	8	1	1	1	0	5	2	0	0.333333	0.333333	30	0	2.71777	0.591141	8.46788
ASL	2014	Aisha Steel Mills Limited	808	9	8	0	0	0	0	4	5	1	0	0.666667	15	1	-2.51173	0.844362	9.6977
ASL	2015	Aisha Steel Mills Limited	808	9	9	2	0	0	0	4	4	1	0.25	0.75	15	1	-8.80937	0.81673	9.63802
ASL	2016	Aisha Steel Mills Limited	808	9	9	2	0	0	0	5	4	1	0.25	0.75	15	1	-1.24946	0.827038	9.63902
ASL	2017	Aisha Steel Mills Limited	808	9	9	3	0	0	0	5	4	1	0.25	0.75	15	1	4.85141	0.631514	9.80829
ASL	2018	Aisha Steel Mills Limited	808	9	9	4	1	1	0	6	5	1	0.5	0.75	15	1	9.37824	0.584294	9.92455
ASL	2019	Aisha Steel Mills Limited	808	9	9	4	1	1	0	6	5	1	0.5	0.75	15	1	-1.26006	0.732766	10.3961
AKZO	2014	Akzo Nobel Pakistan Limited	805	10	7	2	0	0	0	5	4	1	0.25	0.5	15	1	17.076	0.347087	8.28737
AKZO	2015	Akzo Nobel Pakistan Limited	805	10	7	1	0	0	0	5	3	0	0.25	0.25	15	1
AKZO	2016	Akzo Nobel Pakistan Limited	805	10	7	2	0	0	0	6	4	1	0.25	0.25	15	1	14.8461	0.340856	8.65682
AKZO	2017	Akzo Nobel Pakistan Limited	805	10	7	2	0	0	0	4	4	1	0.25	0	15	1	10.6694	0.324129	8.65018
AKZO	2018	Akzo Nobel Pakistan Limited	805	10	7	2	1	1	0	5	4	1	0.25	0.5	15	1	9.32561	0.216441	9.03785
AKZO	2019	Akzo Nobel Pakistan Limited	805	10	7	2	1	1	0	5	4	1	0.25	0.5	15	1
AABS	2014	Al-Abbas Sugar Mills Limited	826	11	9	1	1	2	0	5	2	0	0.333333	0	23	0	8.82646	0.493716	8.38873
AABS	2015	Al-Abbas Sugar Mills Limited	826	11	9	1	1	2	0	6			0.333333	0	24	0	15.6987	0.368183	8.16803
AABS	2016	Al-Abbas Sugar Mills Limited	826	11	9	1	1	2	0	6			0.333333	0	25	0	15.834	0.295153	8.10559
AABS	2017	Al-Abbas Sugar Mills Limited	826	11	8	1	1	2	0	6			0.25	0	26	0	4.00198	0.514933	8.55085
AABS	2018	Al-Abbas Sugar Mills Limited	826	11	8	1	1	2	0	4			0.25	0	27	0	19.8949	0.358971	8.6317
AABS	2019	Al-Abbas Sugar Mills Limited	826	11	9	3	1	2	0	5			0.5	0	28	0	18.7323	0.496735	8.76602
AASM	2014	Al-Abid Silk Mills Limited	826	12	8	2	1	1	0	4	1	0	0.5	0	46	0	-8.80937	0.923611	8.55944
AASM	2015	Al-Abid Silk Mills Limited	826	12	8	2	1	1	0	4	1	0	0.5	0	47	0	-8.80937	0.923611	8.46283
AASM	2016	Al-Abid Silk Mills Limited	826	12	8	2	1	1	0	6	1	0	0.5	0	48	0	-8.80937	0.923611	8.37741
AASM	2017	Al-Abid Silk Mills Limited	826	12	8	2	1	1	0	14	1	0	0.5	0	49	0	-8.13799	0.923611	8.29356
AASM	2018	Al-Abid Silk Mills Limited	826	12	8	2	1	1	0	10	1	0	0.5	0	50	0	-1.30959	0.923611	7.81578
AASM	2019	Al-Abid Silk Mills Limited	826	12	8	2	1	1	0	14	1	0	0.5	0	51	0	-5.59072	0.923611	7.71716
AGTL	2014	Al-Ghazi Tractors Limited	801	13	8	1	1	1	0	5	3	0	0.333333	0.666667	31	1	19.8949	0.212506	9.20921
AGTL	2015	Al-Ghazi Tractors Limited	801	13	8	1	0	0	0	4	3	0	0.333333	0.666667	32	1	19.8949	0.212506	8.76478
AGTL	2016	Al-Ghazi Tractors Limited	801	13	8	1	0	0	0	4	2	0	0.333333	0.333333	33	1	19.8949	0.27665	8.4434
AGTL	2017	Al-Ghazi Tractors Limited	801	13	8	1	0	0	0	5	4	0	0.333333	0.666667	34	1	19.8949	0.638549	8.67954
AGTL	2018	Al-Ghazi Tractors Limited	801	13	8	1	1	1	0	5	2	0	0.333333	0.333333	35	1	19.8949	0.798186	8.82254
AGTL	2019	Al-Ghazi Tractors Limited	801	13	8	1	1	1	0	5	2	0	0.333333	0.333333	36	1	19.8949	0.83495	8.60802
ALNRS	2014	Al-Noor Sugar Mills Limited	826	14	10	1	0	0	0	6	1	0	0	0	45	1	1.16099	0.624638	8.78952
ALNRS	2015	Al-Noor Sugar Mills Limited	826	14	10	1	0	0	0	4	1	0	0.25	0	46	0	3.09231	0.633246	8.87478
ALNRS	2016	Al-Noor Sugar Mills Limited	826	14	10	1	0	0	0	4	1	0	0.25	0	47	0	3.22941	0.609208	8.85407
ALNRS	2017	Al-Noor Sugar Mills Limited	826	14	10	1	0	0	0	4	1	0	0.25	0	48	0	-1.33297	0.723015	9.16069
ALNRS	2018	Al-Noor Sugar Mills Limited	826	14	10	1	0	0	0	4	1	0	0.25	0	49	0	-2.57743	0.68208	9.15288
ALNRS	2019	Al-Noor Sugar Mills Limited	826	14	10	1	1	1	0	4	1	0	0.25	0	50	0	4.93726	0.661628	9.13278
ASC	2014	Al-Shaheer Corporation Limited	810	15											15	1	4.79162	0.525078	7.51225
ASC	2015	Al-Shaheer Corporation Limited	810	15	7	2	1	1	1	5	3	1	0.333333	0.666667	15	1	3.82684	0.326083	8.38371
ASC	2016	Al-Shaheer Corporation Limited	810	15	8	4	1	1	1	5	3	1	0.5	0.666667	15	1	6.87237	0.231336	8.5123
ASC	2017	Al-Shaheer Corporation Limited	810	15	10	4	1	1	0	6	3	1	0.5	0.666667	15	1	-0.142007	0.348155	8.66932
ASC	2018	Al-Shaheer Corporation Limited	810	15	10	4	1	1	0	6	3	1	0.5	0.666667	15	1	-0.294278	0.398545	8.90133
ASC	2019	Al-Shaheer Corporation Limited	810	15	9	6	1	1	0	4	3	1	0.5	0.666667	15	1	3.0738	0.392826	8.93231
AWTX	2014	Allawasaya Textile & Weaving Mills Limited	829	16	8	0	1	1	0	5	6	1	0	0.666667	56	1	3.49325	0.298202	7.01095
AWTX	2015	Allawasaya Textile & Weaving Mills Limited	829	16	9	1	1	1	0	5	4	1	0.333333	0.333333	57	0	-4.98704	0.338468	7.03698
AWTX	2016	Allawasaya Textile & Weaving Mills Limited	829	16	9	1	1	1	0	4	4	1	0.333333	0.333333	58	0	-2.64552	0.373282	7.20605
AWTX	2017	Allawasaya Textile & Weaving Mills Limited	829	16	9	1	1	1	0	4	4	1	0.333333	0.333333	59	0	-2.53837	0.361883	7.14313
AWTX	2018	Allawasaya Textile & Weaving Mills Limited	829	16	11	3	1	1	0	5	4	1	0.333333	0.333333	60	0	2.64861	0.390885	7.21493
AWTX	2019	Allawasaya Textile & Weaving Mills Limited	829	16	11	3	1	1	0	5	4	1	0.333333	0.333333	61	0	-0.446456	0.477843	7.64267
ALTN	2014	Altern Energy Limited	824	17	9	1	0	0	0	8	3	1	0	0.333333	19	1	19.8949	0.266214	8.65854
ALTN	2015	Altern Energy Limited	824	17	8	1	0	0	0	5	3	1	0	0.333333	20	1	2.21787	0.212506	8.57143
ALTN	2016	Altern Energy Limited	824	17	8	1	0	0	0	5	3	1	0.333333	0.333333	21	1	18.7197	0.217937	8.67435
ALTN	2017	Altern Energy Limited	824	17	7	1	0	0	0	7	3	1	0.333333	0.333333	22	1	19.8949	0.267499	8.77824
ALTN	2018	Altern Energy Limited	824	17	7	1	0	0	0	5	3	0	0.333333	0.333333	23	1	19.8949	0.212506	8.53482
ALTN	2019	Altern Energy Limited	824	17	7	1	0	0	0	7	3	0	0.333333	0.333333	24	1	19.6048	0.212506	8.49168
ARPL	2014	Archroma Pakistan Limited	805	18	7	1	0	0	0	4		0	0.333333		18	1	18.7062	0.379036	8.81413
ARPL	2015	Archroma Pakistan Limited	805	18	7	1	1	1	0	4	3	0	0.333333		19	1	16.9734	0.449996	8.99697
ARPL	2016	Archroma Pakistan Limited	805	18	7	1	1	1	0	4	3	0	0.333333		20	1	19.8949	0.379604	9.06922
ARPL	2017	Archroma Pakistan Limited	805	18	7	1	1	1	0	2	3	0	0.333333		21	1	19.8949	0.485417	9.18511
ARPL	2018	Archroma Pakistan Limited	805	18	7	1	1	1	0	6	3	0	0.333333		22	1	17.7354	0.561611	9.3021
ARPL	2019	Archroma Pakistan Limited	805	18	7	1	1	1	0	6	3	0	0.333333		23	1	18.7565	0.55356	9.34686
ADMM	2014	Artistic Denim Mills Limited	829	19	7	1	1	3	0	4	2	0	0.333333	0.333333	22	1	11.2931	0.370036	8.93904
ADMM	2015	Artistic Denim Mills Limited	829	19	7	1	1	2	0	5	2	0	0.333333	0.333333	23	1	10.0424	0.280787	8.93419
ADMM	2016	Artistic Denim Mills Limited	829	19	7	1	1	2	0	4	2	0	0.333333	0.333333	24	1	4.64352	0.361558	9.06077
ADMM	2017	Artistic Denim Mills Limited	829	19	7	1	1	2	0	4	2	0	0.333333	0.333333	25	1	4.71098	0.391911	9.15594
ADMM	2018	Artistic Denim Mills Limited	829	19	7	1	1	1	0	5	2	0	0.333333	0.333333	26	1	5.94165	0.396	9.22024
ADMM	2019	Artistic Denim Mills Limited	829	19	7	1	1	1	0	4	2	0	0.333333	0.333333	27	1	7.35096	0.480366	9.47255
ARUJ	2014	Aruj Industries Limited	829	20	7	0	1	4	0	5	1	1	0		22	0	1.62174	0.691187	6.53401
ARUJ	2015	Aruj Industries Limited	829	20	7	0	1	4	0	6	1	1	0		23	0	6.24137	0.691187	6.53401
ARUJ	2016	Aruj Industries Limited	829	20	7	0	1	4	0	6	1	1	0		24	0	7.02487	0.674603	6.65977
ARUJ	2017	Aruj Industries Limited	829	20	7	1	1	3	0	5	1	1	0.333333		25	0	4.20593	0.684102	6.96326
ARUJ	2018	Aruj Industries Limited	829	20	7	1	1	3	0	6	1		0.333333		26	0	0.925386	0.702013	7.10486
ARUJ	2019	Aruj Industries Limited	829	20	7	1	1	3	0	7	1		0.333333		27	0	1.13254	0.71329	7.19208
ASHT	2014	Ashfaq Textile Mills Limited	831	21	8	1	1	2	0	5			0.333333		26	0	4.5399	0.212506	6.81989
ASHT	2015	Ashfaq Textile Mills Limited	831	21	8	1	1	2	0	4			0.333333		27	0	0.606589	0.212506	6.83496
ASHT	2016	Ashfaq Textile Mills Limited	831	21	8	1	1	2	0	6			0.333333		28	0	0.325842	0.212506	6.86435
ASHT	2017	Ashfaq Textile Mills Limited	831	21	8	1	1	2	0	4			0.333333		29	0	0.677777	0.212506	6.8751
ASHT	2018	Ashfaq Textile Mills Limited	831	21	8	1	1	2	0	4			0.333333		30	0	-1.36883	0.212506	6.8577
ASHT	2019	Ashfaq Textile Mills Limited	831	21	8	1	1	2	0	4			0.333333		31	0	0.548586	0.212506	7.06966
ASTM	2014	Asim Textile Mills Limited	830	22	7	3	1	3	0	6	0	0	0.5	0	24	0	9.43626	0.923611	6.6158
ASTM	2015	Asim Textile Mills Limited	830	22	7	3	1	3	0	6	0	0	0.5	0	25	0	-1.86475	0.923611	6.58028
ASTM	2016	Asim Textile Mills Limited	830	22	7	3	1	1	0	6	0	0	0.5	0	26	0	-1.60686	0.917831	6.7179
ASTM	2017	Asim Textile Mills Limited	830	22	7	3	1	1	0	6	0	0	0.5	0	27	0	4.5602	0.886686	6.77493
ASTM	2018	Asim Textile Mills Limited	830	22	7	3	1	1	0	6	0	0	0.5	0	28	0	6.44878	0.848672	6.8144
ASTM	2019	Asim Textile Mills Limited	830	22	7	3	1	1	0	5	0	0	0.5	0	29	0	8.33738	0.801957	6.8738
ATBA	2014	Atlas Battery Limited	802	23	7	3	0	0	0	5	3	0	0.5	0.333333	48	0	19.1998	0.519738	8.58054
ATBA	2015	Atlas Battery Limited	802	23	7	2	0	0	0	5	3	0	0.333333	0.666667	49	0	19.8949	0.367434	8.59381
ATBA	2016	Atlas Battery Limited	802	23	7	2	0	0	0	5	4	0	0.333333	0.666667	50	0	19.8949	0.333112	8.81076
ATBA	2017	Atlas Battery Limited	802	23	7	2	0	0	0	5	4	0	0.333333	0.666667	51	0	19.8949	0.315572	9.02368
ATBA	2018	Atlas Battery Limited	802	23	7	2	0	0	0	5	4	0	0.333333	0.666667	52	0	8.20907	0.44213	9.22388
ATBA	2019	Atlas Battery Limited	802	23	7	2	0	0	0	6	4	0	0.333333	0.666667	53	0	-5.17285	0.356909	9.01334
ATLH	2014	Atlas Honda Limited	801	24	7	1	0	0	0	5	3	1	0.5	0.666667	51	0	18.7218	0.449133	9.57256
ATLH	2015	Atlas Honda Limited	801	24	9	1	0	0	0	4	3	0	0.2	0.6	52	0	19.8949	0.414602	9.66661
ATLH	2016	Atlas Honda Limited	801	24	9	1	0	0	0	5	4	1	0.333333	0.666667	53	0	19.8558	0.459858	9.92177
ATLH	2017	Atlas Honda Limited	801	24	8	1	0	0	0	5	4	1	0.333333	0.666667	54	0	19.8603	0.48299	10.152
ATLH	2018	Atlas Honda Limited	801	24	8	1	0	0	0	4	4	1	0.333333	0.666667	55	0	19.6839	0.497266	10.3681
ATLH	2019	Atlas Honda Limited	801	24	8	1	0	0	0	5	4	1	0.333333	0.666667	56	1	14.4432	0.519143	10.3721
ACPL	2014	Attock Cement (Pakistan) Limited	804	25	7	1	0	0	0	5	3	1	0.333333	0.333333	33	1	19.8949	0.291795	9.38648
ACPL	2015	Attock Cement (Pakistan) Limited	804	25	7	1	0	0	0	5	4	1	0.333333	0.666667	34	1	19.8949	0.26968	9.41202
ACPL	2016	Attock Cement (Pakistan) Limited	804	25	7	1	0	0	0	5	4	1	0.333333	0.666667	35	1	19.8949	0.275853	9.57682
ACPL	2017	Attock Cement (Pakistan) Limited	804	25	7	2	0	0	0	5	3	1	0.333333	0.666667	36	1	19.8949	0.423081	9.93834
ACPL	2018	Attock Cement (Pakistan) Limited	804	25	7	1	0	0	0	5	3	1	0.333333	0.666667	37	1	11.851	0.436771	10.1814
ACPL	2019	Attock Cement (Pakistan) Limited	804	25	7	1	0	0	0	5	3	1	0.333333	0.666667	38	1	8.79758	0.410635	10.2152
APL	2014	Attock Petroleum Limited	821	26	8	1	0	0	0	5	4	0	0.333333	0.75	16	1	17.3285	0.595148	10.4366
APL	2015	Attock Petroleum Limited	821	26	8	1	0	0	0	5	4	0	0.333333	0.75	17	1	15.1708	0.546671	10.306
APL	2016	Attock Petroleum Limited	821	26	8	1	0	0	0	5	4	0	0.333333	0.75	18	1	18.455	0.530974	10.3263
APL	2017	Attock Petroleum Limited	821	26	8	1	0	0	0	5	4	0	0.333333	0.75	19	1	19.8949	0.575301	10.555
APL	2018	Attock Petroleum Limited	821	26	8	2	0	0	0	5	5	0	0.5	0.75	20	1	17.9689	0.600756	10.7393
APL	2019	Attock Petroleum Limited	821	26	8	2	0	0	0	5	5	0	0.5	0.75	21	1	12.333	0.59212	10.7451
ATRL	2014	Attock Refinery Limited	825	27	7	2	0	0	0	5	2	0	0.25	0.25	36	1	1.96605	0.538402	10.7598
ATRL	2015	Attock Refinery Limited	825	27	7	1	0	0	0	5	2	0	0.333333	0.333333	37	1	1.20071	0.592239	10.7598
ATRL	2016	Attock Refinery Limited	825	27	7	1	0	0	0	5	4	0	0.25	0.75	38	1	-0.93655	0.561096	10.7598
ATRL	2017	Attock Refinery Limited	825	27	7	1	0	0	0	5	4	0	0.25	0.75	39	1	5.88941	0.568225	10.7598
ATRL	2018	Attock Refinery Limited	825	27	7	1	0	0	0	5	4	0	0.25	0.75	40	1	-1.01275	0.611119	10.7598
ATRL	2019	Attock Refinery Limited	825	27	7	1	0	0	0	5	4	0	0.25	0.75	41	1	-7.35288	0.675894	10.7598
AVN	2014	Avanceon Limited	828	28	7	3	0	0	0	4	2	0	0.5	0.333333	30	1	19.8949	0.215382	7.81084
AVN	2015	Avanceon Limited	828	28	8	3	0	0	0	5	2	0	0.5	0.333333	31	1	11.4816	0.263209	7.90631
AVN	2016	Avanceon Limited	828	28	8	3	0	0	0	4	2	0	0.5	0.333333	32	1	12.438	0.285116	7.99052
AVN	2017	Avanceon Limited	828	28	8	2	0	0	0	5	2	0	0.333333	0.333333	33	1	14.5096	0.263868	8.13833
AVN	2018	Avanceon Limited	828	28	8	2	0	0	0	4	2	0	0.333333	0.333333	34	1	17.5054	0.235206	8.21466
AVN	2019	Avanceon Limited	828	28	7	2	0	0	0	4	2	0	0.333333	0.333333	35	1	14.4714	0.250537	8.46246
ANL	2014	Azgard Nine - 8.95% Convertable Preference Shares	829	29	7	1	0	0	0	4	1	0	0.333333	0.333333	28	1	-8.80937	0.923611	9.94189
ANL	2015	Azgard Nine - 8.95% Convertable Preference Shares	829	29	7	2	0	0	0	5			0.5		29	1	-8.80937	0.923611	9.82653
ANL	2016	Azgard Nine - 8.95% Convertable Preference Shares	829	29	7	3	0	0	0	5			0.5		30	1	-3.74146	0.923611	9.81307
ANL	2017	Azgard Nine - 8.95% Convertable Preference Shares	829	29	7	3	0	0	0	5			0.5		31	1	-0.230567	0.923611	9.83574
ANL	2018	Azgard Nine - 8.95% Convertable Preference Shares	829	29	8	4	1	1	0	8			0.5		32	1	1.50538	0.923611	9.89683
ANL	2019	Azgard Nine - 8.95% Convertable Preference Shares	829	29	8	4	1	1	0	5			0.5		33	1	2.20969	0.923611	10.0295
BAFS	2014	Baba Farid Sugar Mills Limited	826	30	7	1	1	2	0	4	1	1	0.333333	0	36	0	0.094643	0.857972	8.00662
BAFS	2015	Baba Farid Sugar Mills Limited	826	30	7	1	1	2	0	5	1	1	0.333333	0	37	0	-7.77575	0.910575	7.87654
BAFS	2016	Baba Farid Sugar Mills Limited	826	30	7	1	1	2	0	5	1	1	0.25	0	38	0	0.0983281	0.800202	8.0971
BAFS	2017	Baba Farid Sugar Mills Limited	826	30	7	1	1	2	0	5	1	1	0.25	0	39	0	0.687405	0.800931	8.15597
BAFS	2018	Baba Farid Sugar Mills Limited	826	30	7	1	1	2	0	5	1	1	0.25	0	40	0	-8.80937	0.888896	7.99565
BAFS	2019	Baba Farid Sugar Mills Limited	826	30	7	2	1	2	0	5	1	0	0.5	0.333333	41	0	-8.80937	0.722344	8.04541
BGL	2014	Baluchistan Glass Limited	811	31	7	1	0	0	0	4			0		34	0	-8.80937	0.923611	7.65224
BGL	2015	Baluchistan Glass Limited	811	31	7	2	0	0	0	4			0		35	0	-8.80937	0.923611	7.60049
BGL	2016	Baluchistan Glass Limited	811	31	7	1	0	0	0	4			0.25		36	0	-8.80937	0.923611	7.64729
BGL	2017	Baluchistan Glass Limited	811	31	7	1	1	1	0	4			0.25		37	0	-8.80937	0.9207	7.76472
BGL	2018	Baluchistan Glass Limited	811	31	7	1	1	1	0	4			0.25		38	0	-8.80937	0.578121	7.93279
BGL	2019	Baluchistan Glass Limited	811	31	7	1	1	1	0	4			0.25		39	0	-4.58023	0.569664	8.05351
BPBL	2014	Baluchistan Particle Board Limited	822	32	7	1	0	0	0	4	2	0	0.333333	0.333333	35	0	14.984	0.923611	6.37322
BPBL	2015	Baluchistan Particle Board Limited	822	32	7	1	0	0	0	4	2	0	0.333333	0.333333	36	0	1.41785	0.923611	6.37322
BPBL	2016	Baluchistan Particle Board Limited	822	32	7	1	0	0	0	4	2	0	0.333333	0.333333	37	0	2.75974	0.923611	6.37322
BPBL	2017	Baluchistan Particle Board Limited	822	32	7	2	0	0	0	4	2	0	0.333333	0.333333	38	0	1.43541	0.923611	6.37322
BPBL	2018	Baluchistan Particle Board Limited	822	32	7	3	0	0	0	4	2	0	0.5	0.333333	39	0	-0.434783	0.923611	6.37322
BPBL	2019	Baluchistan Particle Board Limited	822	32	7	4	1	1	0	5	2	0	0.5	0.333333	40	0	-6.43185	0.923611	6.37322
BWHL	2014	Baluchistan Wheels Limited	802	33	9	2	1	3	0	4	3	1	0.333333	0.666667	34	1
BWHL	2015	Baluchistan Wheels Limited	802	33	9	2	1	3	0	4	3	1	0.333333	0.666667	35	1
BWHL	2016	Baluchistan Wheels Limited	802	33	9	2	1	3	0	5	3	1	0.4	0.4	36	1	18.9008	0.212506	7.19937
BWHL	2017	Baluchistan Wheels Limited	802	33	9	1	1	1	0	4	4	1	0.2	0.6	37	1	11.7977	0.212506	7.28597
BWHL	2018	Baluchistan Wheels Limited	802	33	9	1	1	1	0	5	5	1	0.2	0.6	38	1	7.36526	0.212506	7.28813
BWHL	2019	Baluchistan Wheels Limited	802	33	9	3	1	1	0	5	5	1	0.25	0.75	39	1	6.3761	0.212506	7.29543
BNWM	2014	Bannu Woollen Mills Limited	835	34	9	2	1	3	0	5	1	0	0.25	0.25	61	0	7.9281	0.236191	7.55914
BNWM	2015	Bannu Woollen Mills Limited	835	34	9	1	1	3	0	4	2	0	0.25	0.5	62	0	4.79394	0.236851	7.6056
BNWM	2016	Bannu Woollen Mills Limited	835	34	9	1	1	2	0	4	2	0	0.25	0.5	63	0	4.53569	0.212506	7.72366
BNWM	2017	Bannu Woollen Mills Limited	835	34	9	1	1	1	0	6	2	0	0.333333	0.666667	63	0	3.83359	0.230331	7.80435
BNWM	2018	Bannu Woollen Mills Limited	835	34	9	2	1	1	0	6	2	0	0.25	0.5	63	0	2.42605	0.212506	8.11144
BNWM	2019	Bannu Woollen Mills Limited	835	34	9	1	1	1	0	6	2	0	0.333333	0.666667	63	0	-0.695206	0.212506	8.09521
BATA	2014	Bata Pakistan Limited	816	35	9	3	0	0	0	5			0.333333		63	1	19.8949	0.288956	8.90803
BATA	2015	Bata Pakistan Limited	816	35	9	3	0	0	0	4			0.333333		63	1	19.8949	0.265566	9.01667
BATA	2016	Bata Pakistan Limited	816	35	9	3	0	0	0	5			0.333333		63	1	19.8949	0.266602	9.11433
BATA	2017	Bata Pakistan Limited	816	35	9	3	0	0	0	6			0.333333		63	1	19.8949	0.251734	9.1616
BATA	2018	Bata Pakistan Limited	816	35	9	2	0	0	0	5			0.333333		63	1	19.8949	0.299426	9.27735
BATA	2019	Bata Pakistan Limited	816	35	9	3	1	1	0	5			0.25		63	1	9.47375	0.531148	9.67272
BAPL	2014	Bawany Air Product Limited	805	36	7	1	1	1	0	4			0.333333		36	0	-8.80937	0.4726	6.37322
BAPL	2015	Bawany Air Product Limited	805	36	7	1	1	1	0	4			0.333333		37	0	-8.80937	0.543756	6.37322
BAPL	2016	Bawany Air Product Limited	805	36	7	1	1	1	0	5			0.333333		38	0	-8.80937	0.585434	6.37322
BAPL	2017	Bawany Air Product Limited	805	36	7	1	1	1	0	2			0.333333		39	0	-8.80937	0.609707	6.37322
BAPL	2018	Bawany Air Product Limited	805	36	7	1	1	1	0	6			0.333333		40	0	-7.79425	0.682187	6.37322
BAPL	2019	Bawany Air Product Limited	805	36	7	1	1	1	0	6			0.333333		41	0	-8.80937	0.782509	6.37322
BERG	2014	Berger Paints Pakistan Limited	805	37	7	3	0	0	0	5	1	0	0.333333	0	63	1	4.60876	0.767319	8.0809
BERG	2015	Berger Paints Pakistan Limited	805	37	8	4	0	0	0	4	3	0	0.5	0.333333	63	1	4.69595	0.665585	8.17399
BERG	2016	Berger Paints Pakistan Limited	805	37	7	3	0	0	0	6	3	0	0.5	0.333333	63	1	8.70566	0.632161	8.21697
BERG	2017	Berger Paints Pakistan Limited	805	37	7	3	0	0	0	6	3	0	0.5	0.333333	63	1	6.34835	0.659189	8.34021
BERG	2018	Berger Paints Pakistan Limited	805	37	8	4	0	0	0	6	3	0	0.5	0.333333	63	1	3.44705	0.644161	8.35952
BERG	2019	Berger Paints Pakistan Limited	805	37	8	4	0	0	0	6	3	0	0.5	0.333333	63	1	2.59946	0.636467	8.37724
BWCL	2014	Bestway Cement Limited	804	38	7	0	0	0	0	11	2	1	0	0.333333	21	1	19.8949	0.309398	10.6305
BWCL	2015	Bestway Cement Limited	804	38	7	1	1	1	0	8	2	1	0.333333	0.333333	22	1	18.6389	0.591705	10.7598
BWCL	2016	Bestway Cement Limited	804	38	7	1	1	1	0	5	2	1	0.333333	0.333333	23	1	19.8949	0.460507	10.7598
BWCL	2017	Bestway Cement Limited	804	38	7	1	1	1	0	5	2	1	0.333333	0.333333	24	1	19.8949	0.415775	10.7598
BWCL	2018	Bestway Cement Limited	804	38	8	2	1	1	0	5	2	1	0.333333	0.333333	25	1	15.757	0.43867	10.7598
BWCL	2019	Bestway Cement Limited	804	38	8	2	1	1	0	5	2	1	0.5	0.333333	26	1	14.2452	0.380464	10.7598
BHAT	2014	Bhanero Textile Mills Limited	829	39	9	1	0	0	0	4	2	1	0.333333	0.333333	34	0	8.84285	0.381548	8.57872
BHAT	2015	Bhanero Textile Mills Limited	829	39	9	1	0	0	0	4	2	1	0.333333	0.333333	35	0	5.01626	0.274157	8.45987
BHAT	2016	Bhanero Textile Mills Limited	829	39	9	1	0	0	0	4	2	1	0.333333	0.333333	36	0	6.82626	0.226485	8.45643
BHAT	2017	Bhanero Textile Mills Limited	829	39	9	1	0	0	0	4	2	1	0.333333	0.333333	37	0	6.26346	0.340762	8.68188
BHAT	2018	Bhanero Textile Mills Limited	829	39	9	1	0	0	0	4	2	1	0.333333	0.333333	38	0	8.15819	0.358561	8.80171
BHAT	2019	Bhanero Textile Mills Limited	829	39	9	1	1	1	0	5	2	1	0.333333	0.333333	39	0	11.3834	0.415518	9.03669
BIFO	2014	Biafo Industries Limited	805	40	12	2	1	2	0	5			0.2		26	1	19.8949	0.389224	6.94561
BIFO	2015	Biafo Industries Limited	805	40	12	2	1	2	0	4			0.333333		27	1	19.8949	0.332923	7.22499
BIFO	2016	Biafo Industries Limited	805	40	12	2	1	2	0	4			0.333333		28	1	19.8949	0.370929	7.29281
BIFO	2017	Biafo Industries Limited	805	40	13	4	1	2	0	6			0.5		29	1	19.8949	0.358848	7.26179
BIFO	2018	Biafo Industries Limited	805	40	13	5	1	2	0	6			0.5		30	1	19.8949	0.401379	7.38326
BIFO	2019	Biafo Industries Limited	805	40	13	5	1	2	0	5			0.5		31	1	19.8949	0.381573	7.72854
BTL	2014	Blessed Textile Mills Limited	829	41	9	1	0	0	0	4	2	1	0.333333	0.333333	32	0	4.18565	0.520856	8.60631
BTL	2015	Blessed Textile Mills Limited	829	41	9	1	0	0	0	4	2	1	0.333333	0.333333	33	0	2.40018	0.460006	8.50934
BTL	2016	Blessed Textile Mills Limited	829	41	9	1	0	0	0	4	2	1	0.333333	0.333333	34	0	2.08223	0.549202	8.71938
BTL	2017	Blessed Textile Mills Limited	829	41	9	1	0	0	0	4	3	1	0.333333	0.333333	35	0	5.33052	0.580144	8.86527
BTL	2018	Blessed Textile Mills Limited	829	41	9	1	0	0	0	4	3	1	0.333333	0.333333	36	0	5.41551	0.650544	9.13834
BTL	2019	Blessed Textile Mills Limited	829	41	10	1	1	1	0	4	5	0	0.333333	0.75	37	0	8.63576	0.588643	9.11916
BPL	2014	Burshane LPG (Pakistan) Limited	821	42	7	1	1	1	0	7			0		32	1	5.52386	0.513836	6.71653
BPL	2015	Burshane LPG (Pakistan) Limited	821	42	8	0	1	1	0	6			0	0	33	1	9.15382	0.505	7.40315
BPL	2016	Burshane LPG (Pakistan) Limited	821	42	8	0	1	1	0	6			0	0	34	1	-0.8674	0.514298	7.38419
BPL	2017	Burshane LPG (Pakistan) Limited	821	42	8	0	1	1	0	4			0		35	1	3.08033	0.52648	7.4047
BPL	2018	Burshane LPG (Pakistan) Limited	821	42	8	0	1	1	0	4			0		36	1	3.06135	0.558678	7.46751
BPL	2019	Burshane LPG (Pakistan) Limited	821	42	9	1	1	1	0	4			0.2		37	1	3.75171	0.526836	7.45695
BUXL	2014	Buxly Paints Limited	805	43	7	2	0	0	0	4	4	1	0.5	0.333333	60	0	1.22831	0.622699	6.37322
BUXL	2015	Buxly Paints Limited	805	43	7	2	0	0	0	5	4	1	0.5	0.333333	61	0	2.2299	0.593958	6.37322
BUXL	2016	Buxly Paints Limited	805	43	7	2	0	0	0	5	4	1	0.5	0.333333	62	0	4.14617	0.574347	6.37322
BUXL	2017	Buxly Paints Limited	805	43	8	2	0	0	0	6	4	1	0.5	0.333333	63	0	5.49128	0.614369	6.37322
BUXL	2018	Buxly Paints Limited	805	43	8	4	0	0	0	6	4	1	0.5	0.333333	63	0	-0.457061	0.539051	6.37322
BUXL	2019	Buxly Paints Limited	805	43	7	3	0	0	0	4		1	0.333333	0.333333	63	0	-3.84444	0.593429	6.37322
BYCO	2014	Byco Petroleum Pakistan Limited	825	44	8	0	1	1	0	8			0		15	1	-8.80937	0.914747	10.7598
BYCO	2015	Byco Petroleum Pakistan Limited	825	44	8	1	1	1	0	6			0.333333		15	1	-0.27309	0.906437	10.7598
BYCO	2016	Byco Petroleum Pakistan Limited	825	44	8	1	1	1	0	9			0.333333		15	1	1.2839	0.882715	10.7598
BYCO	2017	Byco Petroleum Pakistan Limited	825	44	8	1	1	1	0	7			0.333333		15	1	1.1133	0.772206	10.7598
BYCO	2018	Byco Petroleum Pakistan Limited	825	44	7	1	0	0	0	7			0.333333		16	1	4.13856	0.767074	10.7598
BYCO	2019	Byco Petroleum Pakistan Limited	825	44	7	1	0	0	0	5			0.333333		17	1	-1.71945	0.783173	10.7598
CEPB	2014	Century Paper and Board Mills Limited	822	45	7	1	0	0	0	4	2	0	0.25	0	30	0	6.93532	0.564102	9.48637
CEPB	2015	Century Paper and Board Mills Limited	822	45	7	1	0	0	0	4	2	0	0.25	0	31	0	-1.25065	0.608812	9.55447
CEPB	2016	Century Paper and Board Mills Limited	822	45	8	1	0	0	0	4	2	0	0.25	0	32	0	2.91292	0.609463	9.61452
CEPB	2017	Century Paper and Board Mills Limited	822	45	9	1	1	1	0	5	3	0	0.333333	0	33	0	5.85453	0.629924	9.64456
CEPB	2018	Century Paper and Board Mills Limited	822	45	8	1	1	1	0	5	3	0	0.333333	0	34	0	8.27094	0.62767	9.7587
CEPB	2019	Century Paper and Board Mills Limited	822	45	8	1	1	1	0	6	3	0	0.333333	0	35	0	6.71399	0.664626	9.82302
CWSM	2014	Chakwal Spinning Mills Limited	829	46	8	1	0	0	0	5			0		26	0	3.56298	0.654464	7.46718
CWSM	2015	Chakwal Spinning Mills Limited	829	46	8	1	0	0	0	4			0		27	0	-7.52223	0.580566	7.46783
CWSM	2016	Chakwal Spinning Mills Limited	829	46	8	1	0	0	0	4			0		28	0	-8.80937	0.731619	7.30115
CWSM	2017	Chakwal Spinning Mills Limited	829	46	8	1	0	0	0	4			0.25		29	0	-8.80937	0.798702	6.99181
CWSM	2018	Chakwal Spinning Mills Limited	829	46	8	1	0	0	0	4			0.25		30	0	-8.80546	0.901612	6.93791
CWSM	2019	Chakwal Spinning Mills Limited	829	46	8	2	1	1	0				0.333333		31	0	-4.0328	0.923611	6.90283
CHAS	2014	Chashma Sugar Mills Limited.	826	47	9	1	1	3	1	5			0		26	0	-2.95622	0.739543	9.13814
CHAS	2015	Chashma Sugar Mills Limited.	826	47	9	1	1	3	1	5			0.25		27	0	1.22708	0.74463	9.23649
CHAS	2016	Chashma Sugar Mills Limited.	826	47	9	1	1	3	1	6			0.25		28	0	2.13606	0.595391	9.21754
CHAS	2017	Chashma Sugar Mills Limited.	826	47	9	1	1	3	1	6			0.25		29	0	1.24499	0.617422	9.27104
CHAS	2018	Chashma Sugar Mills Limited.	826	47	9	1	1	3	1	6			0.25		30	0	1.83241	0.579793	9.53356
CHAS	2019	Chashma Sugar Mills Limited.	826	47	9	2	1	3	1	6			0.25		31	1	4.70565	0.532657	9.51239
CHCC	2014	Cherat Cement Company Limited	804	48	8	1	0	0	0	5	5	1	0.25	0.25	33	1	19.8949	0.243618	8.76888
CHCC	2015	Cherat Cement Company Limited	804	48	8	1	0	0	0	5	5	1	0.25	0.25	34	1	17.6587	0.212506	9.15523
CHCC	2016	Cherat Cement Company Limited	804	48	8	1	0	0	0	7	5	1	0.25	0.5	35	1	13.2674	0.408859	9.64614
CHCC	2017	Cherat Cement Company Limited	804	48	8	1	0	0	0	6	5	1	0.25	0.5	36	1	13.3451	0.443725	9.84197
CHCC	2018	Cherat Cement Company Limited	804	48	8	2	0	0	0	5	5	1	0.25	0.5	37	1	7.03604	0.633881	10.3261
CHCC	2019	Cherat Cement Company Limited	804	48	8	3	1	1	0	5	6	1	0.333333	0.666667	38	1	2.96989	0.666774	10.4711
CPPL	2014	Cherat Packaging Limited.	822	49	9	1	0	0	0	5	5	1	0	0.333333	23	1	7.06122	0.636104	8.24452
CPPL	2015	Cherat Packaging Limited.	822	49	8	2	0	0	0	6	3	1	0.333333	0.333333	24	1	19.8949	0.44221	8.27952
CPPL	2016	Cherat Packaging Limited.	822	49	8	2	0	0	0	6	3	1	0.333333	0.333333	25	1	19.8949	0.292104	8.45206
CPPL	2017	Cherat Packaging Limited.	822	49	8	2	0	0	0	5	3	1	0.333333	0.333333	26	1	17.4789	0.278371	8.6245
CPPL	2018	Cherat Packaging Limited.	822	49	8	2	0	0	0	5	3	1	0.333333	0.333333	27	1	8.16427	0.517968	9.14513
CPPL	2019	Cherat Packaging Limited.	822	49	8	2	0	0	0	5	5	1	0.333333	0.333333	28	1	5.81497	0.606552	9.3371
CLOV	2014	Clover Pakistan Limited	810	50	7	0	0	0	0	4	3	1	0	0	28	1	6.08017	0.212506	6.74478
CLOV	2015	Clover Pakistan Limited	810	50	7	1	0	0	0	4	3	1	0.333333	0	29	0	3.84268	0.212506	6.60687
CLOV	2016	Clover Pakistan Limited	810	50	7	1	0	0	0	4	3	1	0.333333	0	30	1	11.8027	0.212506	6.37322
CLOV	2017	Clover Pakistan Limited	810	50	7	1	0	0	0	4	3	1	0.333333	0	31	1	1.91436	0.212506	6.37322
CLOV	2018	Clover Pakistan Limited	810	50	7	1	1	2	0	7	2	0	0.333333	0.333333	32	1	10.8168	0.35752	6.37322
CLOV	2019	Clover Pakistan Limited	810	50	7	2	1	1	0	6	4	1	0.333333	0.666667	33	1	19.8949	0.212506	7.03942
COLG	2014	Colgate Palmolive (Pakistan) Limited	805	51	7	1	1	1	0	4	2	1	0.25	0.25	37	1	19.8949	0.241249	9.23092
COLG	2015	Colgate Palmolive (Pakistan) Limited	805	51	7	1	1	1	0	4	2	1	0.25	0.25	38	1	19.8949	0.215709	9.35389
COLG	2016	Colgate Palmolive (Pakistan) Limited	805	51	7	1	1	1	0	4	2	1	0.25	0.25	39	1	19.8949	0.221053	9.52569
COLG	2017	Colgate Palmolive (Pakistan) Limited	805	51	7	1	1	1	0	4	2	1	0.333333	0.333333	40	1	19.8949	0.213807	9.61249
COLG	2018	Colgate Palmolive (Pakistan) Limited	805	51	7	1	1	1	0	4	2	1	0.333333	0.333333	41	1	19.8949	0.212506	9.72615
COLG	2019	Colgate Palmolive (Pakistan) Limited	805	51	7	1	1	1	0	4	2	1	0.333333	0.333333	42	1	19.8949	0.217273	9.85195
CTM	2014	Colony Textile Mills Limited	830	52	7	1	0	0	0	8	1	1	0.333333	0	15	0	-0.11983	0.659815	10.244
CTM	2015	Colony Textile Mills Limited	830	52	7	1	0	0	0	4	1	1	0.333333	0	15	0	-3.0621	0.684739	10.2217
CTM	2016	Colony Textile Mills Limited	830	52	7	1	0	0	0	4	1	1	0.333333	0	15	0	-3.35175	0.708958	10.1932
CTM	2017	Colony Textile Mills Limited	830	52	7	1	0	0	0	4	1	1	0.333333	0	15	0	1.16604	0.708405	10.2052
CTM	2018	Colony Textile Mills Limited	830	52	7	1	0	0	0	5	1	1	0.333333	0	15	0	1.05664	0.709876	10.2154
CTM	2019	Colony Textile Mills Limited	830	52	7	1	0	0	0	5	1	1	0.333333	0	15	0	8.18605	0.641377	10.21
CCM	2014	Crescent Cotton Mills Limited	829	53	7	2	0	0	0	5			0		55	0	2.56672	0.212506	8.30645
CCM	2015	Crescent Cotton Mills Limited	829	53	7	2	0	0	0	2			0		56	0	-0.581178	0.212506	8.29245
CCM	2016	Crescent Cotton Mills Limited	829	53	7	2	0	0	0	6			0.5		57	0	-2.29118	0.212506	8.43434
CCM	2017	Crescent Cotton Mills Limited	829	53	7	1	0	0	0	4			0.333333		58	0	1.14585	0.243918	8.5126
CCM	2018	Crescent Cotton Mills Limited	829	53	7	1	0	0	0	4			0.333333		59	0	0.56085	0.305723	8.582
CCM	2019	Crescent Cotton Mills Limited	829	53	7	1	0	0	0	4			0.333333		60	0	0.139182	0.285343	8.7898
CFL	2014	Crescent Fibres Limited	829	54	7	1	1	1	0	4			0.333333		45	0	15.4206	0.486419	7.46585
CFL	2015	Crescent Fibres Limited	829	54	7	1	1	1	0	4			0.333333		46	0	5.79307	0.573881	7.68225
CFL	2016	Crescent Fibres Limited	829	54	7	1	1	1	0	4			0.333333		47	0	1.2581	0.601292	7.7603
CFL	2017	Crescent Fibres Limited	829	54	7	1	1	1	0	4			0.333333		48	0	1.42701	0.60606	7.89295
CFL	2018	Crescent Fibres Limited	829	54	7	1	1	1	0	4			0.333333		49	0	1.90444	0.37044	8.49154
CFL	2019	Crescent Fibres Limited	829	54	7	2	1	1	0	4			0.333333		50	0	3.15641	0.388312	8.54684
CSAP	2014	Crescent Steel & Allied Products Limited	808	55	7	2	0	0	0	4	5	0	0.333333	0.666667	31	1	8.00775	0.212506	8.46232
CSAP	2015	Crescent Steel & Allied Products Limited	808	55	8	2	0	0	0	7	6	1	0.25	0.75	32	1	1.164	0.248847	8.5928
CSAP	2016	Crescent Steel & Allied Products Limited	808	55	7	2	0	0	0	7	5	1	0.25	0.75	33	1	13.8712	0.387643	9.15738
CSAP	2017	Crescent Steel & Allied Products Limited	808	55	7	2	0	0	0	7	5	1	0.25	0.75	34	1	11.4265	0.44007	9.40752
CSAP	2018	Crescent Steel & Allied Products Limited	808	55	7	2	0	0	0	7	5	1	0.25	0.75	35	1	9.63789	0.332895	9.21821
CSAP	2019	Crescent Steel & Allied Products Limited	808	55	7	2	0	0	0	6	5	1	0.25	0.75	36	1	0.300409	0.349096	9.02245
DGKC	2014	D.G. Khan Cement Company Limited	804	56	7	1	1	2	0	7	3	0	0.333333	0.666667	55	1	10.7139	0.212506	10.7598
DGKC	2015	D.G. Khan Cement Company Limited	804	56	7	1	1	1	0	6	3	0	0.333333	0.666667	56	1	12.8337	0.212506	10.7598
DGKC	2016	D.G. Khan Cement Company Limited	804	56	7	1	1	1	0	5	3	0	0.5	0.666667	57	1	14.9616	0.212506	10.7598
DGKC	2017	D.G. Khan Cement Company Limited	804	56	7	1	1	1	0	6	3	0	0.5	0.666667	58	1	10.2962	0.309146	10.7598
DGKC	2018	D.G. Khan Cement Company Limited	804	56	7	1	1	1	0	5	3	0	0.333333	0.666667	59	1	6.04655	0.367175	10.7598
DGKC	2019	D.G. Khan Cement Company Limited	804	56	7	1	1	1	0	4	3	0	0.333333	0.666667	60	1	1.58077	0.436816	10.7598
DSIL	2014	D.S. Industires Limited	830	57	7	0	0	0	0	5	3	0	0		34	0	-6.51159	0.923611	6.55215
DSIL	2015	D.S. Industires Limited	830	57	7	0	0	0	0	6	3	0	0		35	0	19.8949	0.923611	6.37322
DSIL	2016	D.S. Industires Limited	830	57	7	1	0	0	0	5	3	0	0.333333		36	0	-4.5246	0.862719	6.59638
DSIL	2017	D.S. Industires Limited	830	57	7	1	0	0	0	5	3	0	0.333333		37	0	11.6037	0.612289	6.54965
DSIL	2018	D.S. Industires Limited	830	57	7	3	1	1	0	5	3	0	0.5		38	0	-6.37441	0.712759	6.53343
DSIL	2019	D.S. Industires Limited	830	57	7	3	1	1	0	5	3	0	0.5		39	0	-8.80937	0.57876	6.37322
DBCI	2014	Dadabhoy Cement Industries Limited	804	58											35		-1.86687	0.546982	8.1859
DBCI	2015	Dadabhoy Cement Industries Limited	804	58	7	0	1	2	0	4			0		36	0	-0.622143	0.552091	8.18345
DBCI	2016	Dadabhoy Cement Industries Limited	804	58	7	0	1	2	0	4			0		37	0	-0.719891	0.510779	8.23741
DBCI	2017	Dadabhoy Cement Industries Limited	804	58	7	2	1	1	0	4			0		38	0
DBCI	2018	Dadabhoy Cement Industries Limited	804	58	7	2	1	1	0	4			0		39	0	-8.80937	0.614296	6.37322
DBCI	2019	Dadabhoy Cement Industries Limited	804	58	6	3	0	0	0	4			0.333333		40	0	19.8949	0.212506	6.37322
DADX	2014	Dadex Eternit Limited	808	59	7	1	0	0	0	6			0.333333	0.333333	56	1	-8.61028	0.663426	7.88181
DADX	2015	Dadex Eternit Limited	808	59	7	1	0	0	0	5	2	0	0.333333	0.333333	57	0	2.53511	0.645255	7.85881
DADX	2016	Dadex Eternit Limited	808	59	7	1	0	0	0	5	2	0	0.333333	0.333333	58	0	2.36428	0.572372	7.99105
DADX	2017	Dadex Eternit Limited	808	59	7	1	0	0	0	5	2	0	0.333333	0.333333	59	1	2.00949	0.598092	8.06633
DADX	2018	Dadex Eternit Limited	808	59	7	1	0	0	0	5	2	0	0.333333	0.333333	60	1	1.75907	0.616057	8.11088
DADX	2019	Dadex Eternit Limited	808	59	7	1	0	0	0	4	2	0	0.333333	0.333333	61	1	-5.79151	0.672154	8.12452
DNCC	2014	Dandot Cement Company Limited	804	60	7	1	0	0	0	4			0.333333		31	0	-8.80937	0.923611	7.9613
DNCC	2015	Dandot Cement Company Limited	804	60	7	1	0	0	0	5			0.333333		32	0	-8.80937	0.923611	7.9225
DNCC	2016	Dandot Cement Company Limited	804	60	7	1	0	0	0	5			0.333333		33	0	-5.71858	0.923611	8.40965
DNCC	2017	Dandot Cement Company Limited	804	60	7	1	0	0	0	6			0.333333		34	0	-8.80937	0.923611	8.40626
DNCC	2018	Dandot Cement Company Limited	804	60	7	2	0	0	0	5			0.333333		35	0	-8.80937	0.923611	8.56713
DNCC	2019	Dandot Cement Company Limited	804	60	7	2	1	1	0	7			0.333333		36	0	11.5724	0.87354	8.56965
DAAG	2014	Data Agro Limited	805	61	7	0	1	1	0	6	1	0	0	0	22	0	0.826982	0.524161	6.37322
DAAG	2015	Data Agro Limited	805	61	7	0	1	1	0	6	1	0	0	0	23	0	0.972845	0.508756	6.37322
DAAG	2016	Data Agro Limited	805	61	7	1	1	1	0	6	1	0	0.333333	0	24	0	2.66229	0.418098	6.37322
DAAG	2017	Data Agro Limited	805	61	7	1	1	1	0	6	1	0	0.333333	0	25	0	3.05888	0.447709	6.37322
DAAG	2018	Data Agro Limited	805	61	7	1	1	1	0	6	1	0	0.333333	0	26	0	4.09099	0.432918	6.37322
DAAG	2019	Data Agro Limited	805	61	7	1	1	1	0	6	1	0	0.333333	0	27	0	3.09917	0.372983	6.37322
DLL	2014	Dawood Lawrancepur Limited	829	62	8	1	0	0	0	7	1	0	0.333333	0.333333	61	0	-8.80937	0.322731	7.02685
DLL	2015	Dawood Lawrancepur Limited	829	62	8	1	0	0	0	9	2	0	0.333333	0.333333	62	1	19.8949	0.212506	7.78172
DLL	2016	Dawood Lawrancepur Limited	829	62	9	1	0	0	0	5	3	1	0.333333	0.333333	63	1	19.8949	0.212506	8.1474
DLL	2017	Dawood Lawrancepur Limited	829	62	7	1	0	0	0	8	4	0	0.333333	0.333333	63	1	6.67471	0.212506	8.13308
DLL	2018	Dawood Lawrancepur Limited	829	62	7	1	0	0	0	8	4	0	0.333333	0.333333	63	1	18.9532	0.212506	8.18916
DLL	2019	Dawood Lawrancepur Limited	829	62	7	1	0	0	0	9	3	1	0.333333	0.333333	63	1	19.8949	0.212506	8.34605
DOL	2014	Descon Oxychem Limited	805	63	7	1	0	0	0	6	2	1	0	0	15	1	-1.80591	0.813564	7.88822
DOL	2015	Descon Oxychem Limited	805	63	8	2	0	0	0	5	2		0	0.333333	15	1	-3.01224	0.857787	7.88376
DOL	2016	Descon Oxychem Limited	805	63	8	2	0	0	0	5	2		0.333333	0.333333	15	1	5.24787	0.406187	7.84272
DOL	2017	Descon Oxychem Limited	805	63	8	2	1	1	0	5	2		0.333333	0.333333	15	1	15.4386	0.212506	7.67804
DOL	2018	Descon Oxychem Limited	805	63	7	2	1	1	0	5	2		0.333333	0.333333	15	1	19.8949	0.212506	7.62041
DOL	2019	Descon Oxychem Limited	805	63	7	3	1	1	0	5	2		0.333333	0.333333	15	1	19.8949	0.651469	7.71788
DCL	2014	Dewan Cement Limited	804	64	7	1	0	0	0	7	1	1	0.333333	0	34	0	2.06818	0.581811	10.0592
DCL	2015	Dewan Cement Limited	804	64	7	1	0	0	0	7	2	0	0.333333	0	35	0	2.9704	0.527378	10.1121
DCL	2016	Dewan Cement Limited	804	64	7	1	0	0	0	4	3	0	0.333333	0.333333	36	0	7.51659	0.484044	10.1439
DCL	2017	Dewan Cement Limited	804	64	7	1	0	0	0	8	3	0	0.333333	0.333333	37	0	5.18573	0.458894	10.3178
DCL	2018	Dewan Cement Limited	804	64	7	1	0	0	0	5	3	0	0.333333	0.333333	38	0	4.12488	0.429176	10.3172
DCL	2019	Dewan Cement Limited	804	64	7	1	0	0	0	4	3	0	0.333333	0.333333	39	0	0.931467	0.430773	10.3055
DFML	2014	Dewan Farooque Motors Limited	801	65	7	1	0	0	1	5	2	0	0.333333	0.333333	16	0	-3.09628	0.923611	8.13092
DFML	2015	Dewan Farooque Motors Limited	801	65	7	1	0	0	1	5	2	0	0.333333	0.333333	17	0	-4.55453	0.923611	8.15801
DFML	2016	Dewan Farooque Motors Limited	801	65	7	1	0	0	1	5	2	0	0.333333	0.333333	18	0	-1.23329	0.923611	8.15808
DFML	2017	Dewan Farooque Motors Limited	801	65	7	1	0	0	1	5	2	0	0.333333	0.333333	19	0	-0.350865	0.923611	8.16756
DFML	2018	Dewan Farooque Motors Limited	801	65	7	1	0	0	0	5	2	1	0.333333	0.333333	20	0	-1.85162	0.923611	8.19066
DFML	2019	Dewan Farooque Motors Limited	801	65	7	1	0	0	0	4	2	1	0.333333	0.333333	21	0	-7.13262	0.923611	8.13883
DFSM	2014	Dewan Farooque Spinning Mills Limited	830	66	7	1	0	0	0	7	1	0	0.333333	0.333333	15	0	-1.35661	0.468729	7.80333
DFSM	2015	Dewan Farooque Spinning Mills Limited	830	66	7	1	0	0	0	5	1	0	0.333333	0.333333	15	0	0.224984	0.431294	7.75131
DFSM	2016	Dewan Farooque Spinning Mills Limited	830	66	7	1	0	0	0	5	1	0	0.333333	0.333333	15	0	-8.80937	0.523315	7.72934
DFSM	2017	Dewan Farooque Spinning Mills Limited	830	66	7	1	0	0	0	6	1	0	0.333333	0.333333	15	0	-8.00008	0.494346	8.00093
DFSM	2018	Dewan Farooque Spinning Mills Limited	830	66	7	1	0	0	0	6	1	0	0.333333	0.333333	15	0	-8.80937	0.552299	7.84218
DFSM	2019	Dewan Farooque Spinning Mills Limited	830	66	7	1	0	0	0	6	1	0	0.333333	0.333333	15	0	-8.80937	0.594895	7.74613
DKTM	2014	Dewan Khalid Textile Mills Limited	830	67	7	1	0	0	0	5	1	0	0.333333	0.333333	36	0	-3.3046	0.669556	7.12196
DKTM	2015	Dewan Khalid Textile Mills Limited	830	67	7	1	0	0	0	5	1	0	0.333333	0.333333	37	0	-8.80937	0.707366	7.04743
DKTM	2016	Dewan Khalid Textile Mills Limited	830	67	7	1	0	0	0	7	1	0	0.333333	0.333333	38	0	-8.80937	0.921933	6.76778
DKTM	2017	Dewan Khalid Textile Mills Limited	830	67	7	1	0	0	0	4	1	0	0.333333	0.333333	39	0	-8.80937	0.733051	7.10535
DKTM	2018	Dewan Khalid Textile Mills Limited	830	67	7	1	0	0	0	5	1	0	0.333333	0.333333	40	0	-8.80937	0.923611	6.78607
DKTM	2019	Dewan Khalid Textile Mills Limited	830	67	7	1	0	0	0	4	1	0	0.333333	0.333333	41	0	-8.80937	0.923611	6.69018
DMTM	2014	Dewan Mushtaq Textile Mills Limited	830	68	7	1	0	0	0	5	1	0	0.333333	0.333333	46	0	-0.364085	0.604336	7.19245
DMTM	2015	Dewan Mushtaq Textile Mills Limited	830	68	7	1	0	0	0	4	1	0	0.333333	0.333333	47	0	-8.80937	0.555811	6.98827
DMTM	2016	Dewan Mushtaq Textile Mills Limited	830	68	7	1	0	0	0	7	1	0	0.333333	0.333333	48	0	-8.80937	0.687556	6.80026
DMTM	2017	Dewan Mushtaq Textile Mills Limited	830	68	7	1	0	0	0	4	1	0	0.333333	0.333333	49	0	-8.80937	0.567466	7.14037
DMTM	2018	Dewan Mushtaq Textile Mills Limited	830	68	7	1	0	0	0	4	1	0	0.333333	0.333333	50	0	-8.80937	0.691929	6.94406
DMTM	2019	Dewan Mushtaq Textile Mills Limited	830	68	7	1	0	0	0	7	1	0	0.333333	0.333333	51	0	-8.80937	0.719186	6.86198
DSFL	2014	Dewan Salman Fibre Limited	827	69	7	1	0	0	1	6	1	0	0.333333	0.333333	24	0	-8.80937	0.923611	9.23092
DSFL	2015	Dewan Salman Fibre Limited	827	69	7	1	0	0	1	6	2	0	0.333333	0.333333	25	0	-8.80937	0.923611	9.12934
DSFL	2016	Dewan Salman Fibre Limited	827	69	7	1	0	0	1	6	1	0	0.333333	0.333333	26	0	-8.80937	0.923611	9.03595
DSFL	2017	Dewan Salman Fibre Limited	827	69	7	1	0	0	1	6			0.333333		27	0	-6.45939	0.923611	9.30327
DSFL	2018	Dewan Salman Fibre Limited	827	69	7	1	0	0	0	4			0.333333		28	0	-8.80937	0.923611	9.2127
DSFL	2019	Dewan Salman Fibre Limited	827	69	7	1	0	0	0	6			0.333333		29	0	-8.80937	0.923611	9.11878
DWSM	2014	Dewan Sugar Mills Limited	826	70	7	1	0	0	0	7	1	0	0.333333	0.333333	27	0	-1.68719	0.829033	8.67904
DWSM	2015	Dewan Sugar Mills Limited	826	70	7	1	0	0	0	5	1	0	0.333333	0.333333	28	0	-8.52239	0.82831	8.5694
DWSM	2016	Dewan Sugar Mills Limited	826	70	7	1	0	0	0	4	1	0	0.333333	0.333333	29	0	-8.80937	0.79109	8.65241
DWSM	2017	Dewan Sugar Mills Limited	826	70	7	1	0	0	0	5	1	0	0.333333	0.333333	30	0	-8.80937	0.923611	8.85965
DWSM	2018	Dewan Sugar Mills Limited	826	70	7	1	0	0	0	6	1	0	0.333333	0.333333	31	0	-8.80937	0.859535	8.94553
DWSM	2019	Dewan Sugar Mills Limited	826	70	7	1	0	0	0	4	1	0	0.333333	0.333333	32	0	-8.80937	0.913539	8.72897
DWTM	2014	Dewan Textile Mills Limited	830	71	7	1	0	0	0	6	1	0	0.333333	0.333333	43	0	-5.40052	0.923611	8.51736
DWTM	2015	Dewan Textile Mills Limited	830	71	7	1	0	0	0	5	1	0	0.333333	0.333333	44	0	-8.80937	0.923611	8.44549
DWTM	2016	Dewan Textile Mills Limited	830	71	7	1	0	0	0	7	1	0	0.333333	0.333333	45	0	-8.80937	0.923611	8.25258
DWTM	2017	Dewan Textile Mills Limited	830	71	7	1	0	0	0	7	1	0	0.333333	0.333333	46	0	-8.80937	0.923611	8.1854
DWTM	2018	Dewan Textile Mills Limited	830	71	7	1	0	0	0	4	1	0	0.333333	0.333333	47	0	-8.80937	0.923611	7.98398
DWTM	2019	Dewan Textile Mills Limited	830	71	7	1	0	0	0	6	1	0	0.333333	0.333333	48	0	-8.80937	0.923611	7.73815
DINT	2014	Din Textile Mills Limited	830	72	7	1	0	0	0	8	3	0	0.333333	0.333333	25	0	0.0617023	0.689787	8.72297
DINT	2015	Din Textile Mills Limited	830	72	7	1	0	0	0	7	3	0	0.333333	0.333333	26	0	-3.02643	0.696775	8.61716
DINT	2016	Din Textile Mills Limited	830	72	7	1	0	0	0	8	3	0	0.333333	0.333333	27	0	3.57267	0.689542	8.63576
DINT	2017	Din Textile Mills Limited	830	72	7	1	0	0	0	5	2	0	0.333333	0.333333	28	0	0.0202127	0.773567	8.89865
DINT	2018	Din Textile Mills Limited	830	72	7	1	0	0	0	10	2	0	0.333333	0.333333	29	0	2.58425	0.798827	9.09958
DINT	2019	Din Textile Mills Limited	830	72	9	3	1	1	0	9	3	0	0.5	0.666667	30	0	3.9721	0.794716	9.26265
DSL	2014	Dost Steels Limited	808	73											15	0	-4.31405	0.850751	7.62471
DSL	2015	Dost Steels Limited	808	73	7	1	0	0	0	7	1	0	0.333333	0.333333	15	0	-4.84183	0.900752	7.62501
DSL	2016	Dost Steels Limited	808	73											15	0	-1.23477	0.923611	7.79948
DSL	2017	Dost Steels Limited	808	73	9	1	0	0	0	5	1	0	0.333333	0.333333	15	0	-2.57528	0.617659	8.05969
DSL	2018	Dost Steels Limited	808	73	9	1	1	1	0		1	0	0.333333	0.333333	15	0	-2.15778	0.646884	8.05014
DSL	2019	Dost Steels Limited	808	73	9	1	1	1	0		1	0	0.333333	0.333333	15	0	-8.80937	0.715245	7.93136
DYNO	2014	Dynea Pakistan Limited	805	74	7	2	0	0	0	6	1	1	0.5	0	32	1	10.8181	0.464448	7.25268
DYNO	2015	Dynea Pakistan Limited	805	74	7	2	0	0	0	5	1	1	0.5	0	33	1	12.0613	0.353545	7.16624
DYNO	2016	Dynea Pakistan Limited	805	74	7	2	0	0	0	8	1	1	0.333333	0	34	1	16.7412	0.222437	7.08171
DYNO	2017	Dynea Pakistan Limited	805	74	7	2	0	0	0	5	1	1	0.333333	0	35	1	19.8949	0.212506	7.1642
DYNO	2018	Dynea Pakistan Limited	805	74	7	2	0	0	0	8	1	1	0.333333	0	36	1	16.6623	0.439815	7.7298
DYNO	2019	Dynea Pakistan Limited	805	74	7	3	1	1	0	7	2	2	0.5	0	37	1	13.6182	0.415958	7.7667
ELSM	2014	Ellcot Spinning Mills Limited	830	75	7	1	0	0	0	4			0.333333		24	0	13.5667	0.406839	7.76512
ELSM	2015	Ellcot Spinning Mills Limited	830	75	7	1	0	0	0	4			0.333333		25	0	3.79387	0.417591	7.77381
ELSM	2016	Ellcot Spinning Mills Limited	830	75	7	1	0	0	0	4			0.333333		26	0	2.07261	0.505806	7.96217
ELSM	2017	Ellcot Spinning Mills Limited	830	75	7	1	0	0	0	4			0.333333		27	0	3.60818	0.567943	8.11784
ELSM	2018	Ellcot Spinning Mills Limited	830	75	7	1	0	0	0	4			0.333333		28	0	2.1107	0.752269	8.74095
ELSM	2019	Ellcot Spinning Mills Limited	830	75	7	1	0	0	0				0.333333		29	0	2.99432	0.707784	8.62932
EMCO	2014	Emco Industries Limited	811	76	8	0	0	0	0	5	2	0	0	0.5	63	0	-4.98942	0.751283	7.66016
EMCO	2015	Emco Industries Limited	811	76	8	0	0	0	0	5	2	0	0	0.5	63	0	-4.95337	0.74839	7.69728
EMCO	2016	Emco Industries Limited	811	76	8	0	0	0	0	5	2	0	0	0.5	63	0	1.65481	0.662578	7.72982
EMCO	2017	Emco Industries Limited	811	76	9	1	0	0	0	4	3	0	0.2	0.6	63	0	2.71272	0.601907	7.82142
EMCO	2018	Emco Industries Limited	811	76	9	1	0	0	0	7	3	0	0.2	0.6	63	0	-1.06182	0.567383	7.76166
EMCO	2019	Emco Industries Limited	811	76	9	1	0	0	0	5	3	0	0.333333	0.333333	63	0	5.64567	0.5256	7.80688
ENGRO	2014	Engro Corporation Limited	809	77	12	4	0	0	0	8	6	1	0.5	0.25	57	1	7.01165	0.212506	10.5343
ENGRO	2015	Engro Corporation Limited	809	77	10	3	0	0	0	10	5	1	0.4	0.75	58	1	19.8949	0.212506	10.6266
ENGRO	2016	Engro Corporation Limited	809	77	10	2	0	0	0	10	6	1	0.25	0.75	59	1	19.8949	0.212506	10.7598
ENGRO	2017	Engro Corporation Limited	809	77	10	3	1	1	0	13	6	1	0.4	0.75	60	1	17.8541	0.212506	10.7598
ENGRO	2018	Engro Corporation Limited	809	77	10	6	1	1	0	9	8	1	0.5	0.75	61	1	18.0132	0.212506	10.7598
ENGRO	2019	Engro Corporation Limited	809	77	10	6	1	1	0	10	8	1	0.5	0.75	62	1	17.8074	0.212506	10.7598
EFERT	2014	Engro Fertilizers Limited	809	78	8	2	1	1	0	5	3	1	0.5	0.333333	15	1	10.6708	0.690698	10.7598
EFERT	2015	Engro Fertilizers Limited	809	78	8	2	1	1	0	6	2	1	0.333333	0.333333	15	1	19.8949	0.596457	10.7598
EFERT	2016	Engro Fertilizers Limited	809	78	7	4	1	1	0	5	3	1	0.5	0.333333	15	1	13.0581	0.596953	10.7598
EFERT	2017	Engro Fertilizers Limited	809	78	8	4	1	1	0	6	4	1	0.5	0.333333	15	1	14.102	0.614297	10.7598
EFERT	2018	Engro Fertilizers Limited	809	78	8	4	1	1	0	6	3	1	0.5	0.333333	15	1	18.7474	0.623333	10.7598
EFERT	2019	Engro Fertilizers Limited	809	78	8	3	1	1	0	8	3	1	0.5	0.333333	15	1	19.8949	0.668087	10.7598
EPCL	2014	Engro Polymer and Chemicals Limited	805	79	10	3	1	1	0	5	5	0	0.5	0.5	15	1	-5.4566	0.774189	10.1774
EPCL	2015	Engro Polymer and Chemicals Limited	805	79	10	4	1	1	0	6	4	1	0.5	0.25	16	1	-1.50886	0.781246	10.0959
EPCL	2016	Engro Polymer and Chemicals Limited	805	79	8	3	0	0	0	6	4	1	0.5	0.25	17	1	4.82433	0.756001	10.1048
EPCL	2017	Engro Polymer and Chemicals Limited	805	79	7	1	0	0	0	7	5	1	0.333333	0.333333	18	1	12.7873	0.682486	10.0989
EPCL	2018	Engro Polymer and Chemicals Limited	805	79	7	1	0	0	0	9	5	1	0.333333	0.333333	19	1	17.9279	0.534516	10.4904
EPCL	2019	Engro Polymer and Chemicals Limited	805	79	7	1	0	0	0	6	5	1	0.333333	0.333333	20	1	8.77502	0.691455	10.7598
EPQL	2014	Engro Powergen Qadirpur Limited	824	80	8	4	1	1	0	6	3	0	0.5	0.25	15	1	10.6202	0.657921	9.8537
EPQL	2015	Engro Powergen Qadirpur Limited	824	80	8	4	1	1	0	5	2	0	0.333333	0.333333	15	1	9.19751	0.616975	9.88081
EPQL	2016	Engro Powergen Qadirpur Limited	824	80	8	1	1	1	0	5	3	0	0.333333	0.333333	15	1	8.90071	0.579203	9.90808
EPQL	2017	Engro Powergen Qadirpur Limited	824	80	9	1	1	1	0	5	2	0	0.333333	0.333333	15	1	11.231	0.539102	9.96602
EPQL	2018	Engro Powergen Qadirpur Limited	824	80	9	1	1	1	0	6	2	0	0.333333	0.333333	15	1	10.8742	0.522919	10.093
EPQL	2019	Engro Powergen Qadirpur Limited	824	80	8	2	1	1	0	6	1	0	0.333333	0.333333	15	1	12.3669	0.493008	10.2234
EXIDE	2014	Exide Pakistan Limited	802	81	8	1	0	0	0	4	5	0	0.333333	0.75	61	1	9.9426	0.554912	8.71102
EXIDE	2015	Exide Pakistan Limited	802	81	8	1	0	0	0	4	5	0	0.333333	0.75	62	1	8.30088	0.584268	8.91446
EXIDE	2016	Exide Pakistan Limited	802	81	8	1	0	0	0	4	5	0	0.333333	0.75	63	1	8.3726	0.54037	8.95955
EXIDE	2017	Exide Pakistan Limited	802	81	8	1	0	0	0	4	5	0	0.333333	0.75	63	1	11.316	0.548768	9.14586
EXIDE	2018	Exide Pakistan Limited	802	81	8	1	0	0	0	4	5	0	0.333333	0.75	63	1	2.18618	0.516793	9.09068
EXIDE	2019	Exide Pakistan Limited	802	81	8	1	0	0	0	4	5	0	0.333333	0.75	63	1	-4.80172	0.558106	9.05439
FASM	2014	Faisal Spinning Mills Limited	829	82	9	1	0	0	0	4	3	1	0.333333	0.666667	29	0	10.8423	0.391454	8.67221
FASM	2015	Faisal Spinning Mills Limited	829	82	9	1	0	0	0	4	3	1	0.333333	0.666667	30	0	4.65352	0.32605	8.60101
FASM	2016	Faisal Spinning Mills Limited	829	82	9	1	0	0	0	4	3	1	0.333333	0.666667	31	0	2.54042	0.458955	8.85446
FASM	2017	Faisal Spinning Mills Limited	829	82	9	1	0	0	0	4	3	1	0.333333	0.666667	32	0	6.74887	0.258284	8.89932
FASM	2018	Faisal Spinning Mills Limited	829	82	9	1	0	0	0	4	4	1	0.333333	0.666667	33	0	8.62353	0.453115	9.0319
FASM	2019	Faisal Spinning Mills Limited	829	82	10	3	1	1	0	4	5	1	0.333333	0.666667	34	0	10.8263	0.481663	9.22841
FRSM	2014	Faran Sugar Mills Limited	826	83	8	1	0	0	0	4	5	0	0	0.666667	33	0	7.55555	0.545686	7.96223
FRSM	2015	Faran Sugar Mills Limited	826	83	8	1	0	0	0	5	5	0	0.25	0.75	34	0	6.4537	0.66366	8.4327
FRSM	2016	Faran Sugar Mills Limited	826	83	8	1	0	0	0	5	5	0	0.25	0.75	35	0	15.613	0.51146	8.26822
FRSM	2017	Faran Sugar Mills Limited	826	83	8	1	0	0	0	5	5	0	0.25	0.75	36	0	-3.46565	0.690449	8.54746
FRSM	2018	Faran Sugar Mills Limited	826	83	8	1	0	0	0	4	5	0	0.333333	0.75	37	0	10.8144	0.647104	8.66106
FRSM	2019	Faran Sugar Mills Limited	826	83	8	1	0	0	0	5	5	0	0.333333	0.75	38	0	9.24673	0.588403	8.63709
FSWL	2014	Fateh Sports Wear Limited	829	84	7	0	0	0	0	5	6	1	0	0.75	33	0
FSWL	2015	Fateh Sports Wear Limited	829	84	7	0	0	0	0	4	6	1	0	0.75	34	0
FSWL	2016	Fateh Sports Wear Limited	829	84	7	0	0	0	0	4	6	1	0	0.75	35	0
FSWL	2017	Fateh Sports Wear Limited	829	84	7	0	0	0	0	4	6	1	0	0.75	36	0
FSWL	2018	Fateh Sports Wear Limited	829	84	7	0	0	0	0	4	6	1	0	0.75	37	0	-8.45372	0.923611	6.37322
FSWL	2019	Fateh Sports Wear Limited	829	84	7	0	0	0	0	5	6	1	0	0.75	38	0	-8.80937	0.923611	6.37322
FATIMA	2014	Fatima Fertilizer Company Limited	809	85	8	1	0	0	0	4	2	0	0.2	0.4	15	1	17.0222	0.557789	10.7598
FATIMA	2015	Fatima Fertilizer Company Limited	809	85	8	2	0	0	0	6	2	0	0.4	0.4	15	1	12.1831	0.5756	10.7598
FATIMA	2016	Fatima Fertilizer Company Limited	809	85	8	2	0	0	0	5	2	0	0.4	0.4	15	1	10.5125	0.571653	10.7598
FATIMA	2017	Fatima Fertilizer Company Limited	809	85	8	2	1	1	0	7	2	0	0.4	0.4	15	1	12.8214	0.458992	10.7598
FATIMA	2018	Fatima Fertilizer Company Limited	809	85	8	2	1	1	0	6	2	0	0.4	0.4	15	1	16.8353	0.433736	10.7598
FATIMA	2019	Fatima Fertilizer Company Limited	809	85	8	2	1	1	0		2	0	0.4	0.4	16	1	11.0841	0.497099	10.7598
FCCL	2014	Fauji Cement Company Limited	804	86	10	1	0	0	0	6	1	0	0.2	0.2	22	1	15.3482	0.462646	10.2881
FCCL	2015	Fauji Cement Company Limited	804	86	10	2	0	0	0	5	1	0	0.333333	0.333333	23	1	18.6053	0.429415	10.3264
FCCL	2016	Fauji Cement Company Limited	804	86	10	2	0	0	0	5	2	0	0.25	0.25	24	1	19.8949	0.372298	10.2873
FCCL	2017	Fauji Cement Company Limited	804	86	10	2	0	0	0	6	2	0	0.25	0.25	25	1	14.1618	0.290827	10.2311
FCCL	2018	Fauji Cement Company Limited	804	86	10	2	0	0	0	6	2	0	0.25	0.25	26	1	14.1075	0.294688	10.2767
FCCL	2019	Fauji Cement Company Limited	804	86	10	4	1	1	0	6	2	0	0.25	0.75	27	1	15.2318	0.278494	10.2738
FFBL	2014	Fauji Fertilizer Bin Qasim Limited	809	87	12	3	0	0	0	5	2	2	0.4	0.2	36	1	12.4982	0.717363	10.7418
FFBL	2015	Fauji Fertilizer Bin Qasim Limited	809	87	12	3	0	0	0	6	4	0	0.4	0.2	37	1	9.06264	0.759608	10.7598
FFBL	2016	Fauji Fertilizer Bin Qasim Limited	809	87	12	3	0	0	0	6	4	0	0.428571	0.285714	38	1	2.50901	0.800029	10.7598
FFBL	2017	Fauji Fertilizer Bin Qasim Limited	809	87	12	3	0	0	0		4	0	0.428571	0.285714	39	1	2.19543	0.799691	10.7598
FFBL	2018	Fauji Fertilizer Bin Qasim Limited	809	87	12	3	0	0	0	5	3	0	0.333333	0.166667	40	1	2.25115	0.827068	10.7598
FFBL	2019	Fauji Fertilizer Bin Qasim Limited	809	87	12	4	1	2	0	6	3	0	0.285714	0.285714	41	1	-4.24378	0.923611	10.7598
FFC	2014	Fauji Fertilizer Company Limited	809	88	13	4	1	2	0	5	3	0	0.5	0.5	36	1	19.8949	0.703453	10.7598
FFC	2015	Fauji Fertilizer Company Limited	809	88	13	4	1	3	0	6	3	0	0.5	0.75	37	1	19.8949	0.65916	10.7598
FFC	2016	Fauji Fertilizer Company Limited	809	88	13	4	1	3	0	5	3	0	0.5	0.75	38	1	19.1756	0.688991	10.7598
FFC	2017	Fauji Fertilizer Company Limited	809	88	13	5	1	1	0	6	3	0	0.4	0.6	39	1	14.4906	0.729796	10.7598
FFC	2018	Fauji Fertilizer Company Limited	809	88	13	4	1	1	0	6	2	0	0.4	0.2	40	1	14.8014	0.772111	10.7598
FFC	2019	Fauji Fertilizer Company Limited	809	88	13	4	1	1	0	6	2	0	0.4	0.2	41	0	15.4857	0.768128	10.7598
FFL	2014	Fauji Foods Limited	810	89	12	2	0	0	0	5	3	0	0.4	0.4	48	0	-8.51405	0.923611	7.25806
FFL	2015	Fauji Foods Limited	810	89	12	2	0	0	0	5	3	0	0.4	0.4	49	1	-8.80937	0.788213	7.36723
FFL	2016	Fauji Foods Limited	810	89	12	2	0	0	0	6	3	0	0.5	0.5	50	1	-8.80937	0.708157	8.94646
FFL	2017	Fauji Foods Limited	810	89	12	4	1	1	0	5	2	0	0.5	0.5	51	1	-8.80937	0.584673	9.38491
FFL	2018	Fauji Foods Limited	810	89	12	4	1	1	0	5	2	0	0.5	0.5	52	1	-8.80937	0.841954	9.5146
FFL	2019	Fauji Foods Limited	810	89	12	4	1	1	0	5	2	0	0.5	0.5	53	1	-8.80937	0.923611	9.40531
FZCM	2014	Fazal Cloth Mills Limited	829	90	7	1	1	1	0	4			0.333333		48	1	2.54133	0.635118	10.3075
FZCM	2015	Fazal Cloth Mills Limited	829	90	7	1	1	1	0	4			0.333333		49	1	1.86159	0.55227	10.4711
FZCM	2016	Fazal Cloth Mills Limited	829	90	7	1	1	1	0	4			0.333333		50	1	1.19095	0.540546	10.4248
FZCM	2017	Fazal Cloth Mills Limited	829	90	7	1	0	0	0	4			0.333333		51	1	1.78622	0.600863	10.5884
FZCM	2018	Fazal Cloth Mills Limited	829	90	7	1	0	0	0	4			0.333333		52	1	3.1591	0.572206	10.7598
FZCM	2019	Fazal Cloth Mills Limited	829	90	7	1	0	0	0	4			0.333333		53	1	4.74892	0.601703	10.7598
FECTC	2014	Fecto Cement Limited	804	91	9	4	1	1	0	4	4	1	0.5	0.25	33	1	19.7751	0.388945	8.267
FECTC	2015	Fecto Cement Limited	804	91	8	3	1	1	0	4	4	1	0.5	0.25	34	0	19.8949	0.313158	8.35541
FECTC	2016	Fecto Cement Limited	804	91	9	5	0	0	0	4	5	1	0.5	0.25	35	0	19.8949	0.212506	8.31305
FECTC	2017	Fecto Cement Limited	804	91	9	6	0	0	0	6	5	1	0.5	0.333333	36	0	19.8949	0.212506	8.48045
FECTC	2018	Fecto Cement Limited	804	91	9	6	0	0	0	4	5	1	0.5	0.333333	37	1	11.4659	0.212506	8.5621
FECTC	2019	Fecto Cement Limited	804	91	7	3	1	1	0	5	5	1	0.333333	0.666667	38	1	2.57261	0.212506	8.53042
FML	2014	Feroze 1888 Mills Limited	829	92	8	1	0	0	0	4	2	1	0.333333	0	42	0	14.9652	0.355987	9.44466
FML	2015	Feroze 1888 Mills Limited	829	92	7	1	0	0	0	4	1	1	0.333333	0.333333	43	1	19.8949	0.212506	9.44974
FML	2016	Feroze 1888 Mills Limited	829	92	8	1	0	0	0	5	2	1	0.333333	0.333333	44	1	19.8949	0.212506	9.64918
FML	2017	Feroze 1888 Mills Limited	829	92	8	1	0	0	0	4	2	0	0.333333	0.333333	45	0	13.0731	0.225774	9.83834
FML	2018	Feroze 1888 Mills Limited	829	92	8	1	0	0	0	5	2	0	0.333333	0.333333	46	0	12.0082	0.307673	10.0584
FML	2019	Feroze 1888 Mills Limited	829	92	9	2	1	1	0	6	3	0	0.5	0.25	47	0	18.3149	0.408154	10.4331
FEROZ	2014	Ferozsons Laboratories Limited	823	93											58	1	17.9851	0.212506	8.05612
FEROZ	2015	Ferozsons Laboratories Limited	823	93	7	1	1	3	1	4			0.25		59	1	19.8949	0.299539	8.38687
FEROZ	2016	Ferozsons Laboratories Limited	823	93	7	1	1	3	1	4			0.25		60	1	19.8949	0.212506	8.64851
FEROZ	2017	Ferozsons Laboratories Limited	823	93	7	1	1	3	1	4			0.25		61	1	10.4236	0.212506	8.66172
FEROZ	2018	Ferozsons Laboratories Limited	823	93	7	1	1	3	1	5			0.25		62	1	3.47474	0.212506	8.69365
FEROZ	2019	Ferozsons Laboratories Limited	823	93	7	1	1	3	1	5			0.25		63	1	6.75041	0.212506	8.73276
FLYNG	2014	Flying Cement Company Limited	804	94	8	1	1	2	0	8			0.333333		22	0	2.51719	0.448967	8.70157
FLYNG	2015	Flying Cement Company Limited	804	94	9	1	1	1	0	8			0.333333		23	0	3.08734	0.437831	8.7163
FLYNG	2016	Flying Cement Company Limited	804	94	8	1	1	1	0	8			0.333333		24	0	3.09095	0.434163	8.75141
FLYNG	2017	Flying Cement Company Limited	804	94	8	1	1	1	0	9			0.333333		25	0	2.75119	0.483022	8.88584
FLYNG	2018	Flying Cement Company Limited	804	94	7	1	1	1	0	7			0.333333		26	0	2.38829	0.598553	9.18621
FLYNG	2019	Flying Cement Company Limited	804	94	7	2	1	1	0	7			0.333333		27	0	1.36724	0.388862	9.50818
FCEPL	2014	Frieslandcampins Engro Foods Limited	810	95	10	4	1	2	0	8	6	1	0.25	0.5	15	1	1.9236	0.549501	10.1542
FCEPL	2015	Frieslandcampins Engro Foods Limited	810	95	10	3	1	1	0	7	2	0	0.25	0.25	15	1	16.336	0.432658	10.1768
FCEPL	2016	Frieslandcampins Engro Foods Limited	810	95	10	1	1	3	0	6	3	0	0.25	0.25	15	1	14.2341	0.306034	10.1151
FCEPL	2017	Frieslandcampins Engro Foods Limited	810	95	10	1	1	3	0	4	3	1	0.25	0.25	15	1	2.53384	0.562478	10.0087
FCEPL	2018	Frieslandcampins Engro Foods Limited	810	95	7	2	1	1	0	4	3	1	0.25	0.25	15	1
FCEPL	2019	Frieslandcampins Engro Foods Limited	810	95	7	2	1	1	0	4	3	1	0.25	0.25	15	1	-0.748051	0.589736	10.0331
FRCL	2014	Frontier Ceramics Limited	811	96	7	1	1	7	0	6			0.333333		32	0	8.79202	0.418988	6.69962
FRCL	2015	Frontier Ceramics Limited	811	96	7	1	1	7	0	6			0.333333		33	0	0.377704	0.368251	6.92429
FRCL	2016	Frontier Ceramics Limited	811	96	7	1	1	4	0				0		34	0	0.153114	0.409471	7.00054
FRCL	2017	Frontier Ceramics Limited	811	96	7	1	1	4	0	4			0		35	0	0.49569	0.398324	6.99337
FRCL	2018	Frontier Ceramics Limited	811	96	7	1	1	4	0	4			0		36	0	5.23802	0.42395	7.09853
FRCL	2019	Frontier Ceramics Limited	811	96	7	1	1	4	0	4			0		37	0	-3.24463	0.417414	7.56765
GOC	2014	GOC (Pak) Limited.	818	97	7	0	0	0	0	4	2	0	0	0.333333	28	0	6.54717	0.212506	6.37322
GOC	2015	GOC (Pak) Limited.	818	97	9	0	0	0	0	6	2	0	0	0.333333	29	0	13.2652	0.212506	6.37322
GOC	2016	GOC (Pak) Limited.	818	97	7	1	1	1	0	5	2	0	0.333333	0.333333	30	0	13.3667	0.212506	6.37322
GOC	2017	GOC (Pak) Limited.	818	97	7	1	1	1	0	4	2	0	0.333333	0.333333	31	0	4.71682	0.212506	6.37322
GOC	2018	GOC (Pak) Limited.	818	97	7	1	1	1	0	4	2	0	0.333333	0.333333	32	0	9.19632	0.212506	6.37322
GOC	2019	GOC (Pak) Limited.	818	97	7	1	1	1	0	4	2	0	0.333333	0.333333	33	0	19.5867	0.212506	6.37322
GADT	2014	Gadoon Textile Mills Limited	830	98	7	1	1	2	0	4	2	1	0.333333	0	26	1	4.58939	0.596436	9.68691
GADT	2015	Gadoon Textile Mills Limited	830	98	7	1	1	2	0	5	3	1	0.25	0.25	27	1	-0.4395	0.668145	9.93031
GADT	2016	Gadoon Textile Mills Limited	830	98	8	1	1	2	0	5	4	1	0.25	0.5	28	1	-0.477382	0.661601	9.86824
GADT	2017	Gadoon Textile Mills Limited	830	98	8	1	1	2	0	4	4	1	0.25	0.5	29	1	5.35556	0.636355	9.9163
GADT	2018	Gadoon Textile Mills Limited	830	98	8	1	1	2	0	7	4	1	0.25	0.5	30	1	6.36768	0.645091	10.0494
GADT	2019	Gadoon Textile Mills Limited	830	98	7	2	1	1	0	4	4	1	0.5	0.5	31	1	6.03498	0.663135	10.2139
GATI	2014	Gatron Industries Limited	827	99	8	0	0	0	0	6	5	1	0	0.5	34	0	2.39707	0.44391	8.82347
GATI	2015	Gatron Industries Limited	827	99	9	1	0	0	0	5			0.25		35	0	0.900921	0.453453	8.80552
GATI	2016	Gatron Industries Limited	827	99	9	1	0	0	0	5			0.25		36	0	-3.29625	0.490348	8.78135
GATI	2017	Gatron Industries Limited	827	99	9	1	0	0	0	6			0.25		37	0	0.079549	0.553072	8.92848
GATI	2018	Gatron Industries Limited	827	99	9	1	0	0	0	6			0.25		38	0	14.5825	0.4304	8.92298
GATI	2019	Gatron Industries Limited	827	99	9	1	0	0	0	6			0.25		39	0	19.8949	0.393832	9.07681
GTYR	2014	General Tyre and Rubber Co. of Pakistan Limited	802	100	10	1	0	0	0	6	2	1	0.333333	0	51	0	11.4002	0.690547	8.78923
GTYR	2015	General Tyre and Rubber Co. of Pakistan Limited	802	100	9	1	0	0	0	6	2	1	0.333333	0.333333	52	1	19.8949	0.559066	8.58449
GTYR	2016	General Tyre and Rubber Co. of Pakistan Limited	802	100	10	1	0	0	0	6	3	1	0.333333	0.333333	53	1	19.8949	0.567044	8.82652
GTYR	2017	General Tyre and Rubber Co. of Pakistan Limited	802	100	10	1	1	1	0	5	5	1	0.25	0.5	54	1	13.7654	0.558708	9.05985
GTYR	2018	General Tyre and Rubber Co. of Pakistan Limited	802	100	10		1	1	0	7	5	1	0.25	0.5	55	0	8.79689	0.665809	9.2767
GTYR	2019	General Tyre and Rubber Co. of Pakistan Limited	802	100	10		1	1	0	7	5	1	0.25	0.5	56	0	2.03315	0.7322	9.43149
GHNL	2014	Ghandara Nissan Limited	801	101	9	1	0	0	0	4	1	0	0.25	0.25	33	0	7.8515	0.453098	8.14176
GHNL	2015	Ghandara Nissan Limited	801	101	9	1	0	0	0	5	2	0	0.25	0.25	34	0	19.8949	0.349697	8.18067
GHNL	2016	Ghandara Nissan Limited	801	101	9	1	0	0	0	5	2	0	0.25	0.25	35	0	19.8949	0.358289	8.31412
GHNL	2017	Ghandara Nissan Limited	801	101	9	1	0	0	0	5	2	0	0.25	0.25	36	0	19.1978	0.276231	8.25785
GHNL	2018	Ghandara Nissan Limited	801	101	9	1	0	0	0	5	3	0	0.25	0.75	37	0	19.8949	0.212506	8.66997
GHNL	2019	Ghandara Nissan Limited	801	101	10	3	1	1	0	6	3	0	0.4	0.6	38	0	0.0763737	0.212506	8.86757
GHNI	2014	Ghandhara Industries Limited	801	102	7	0	0	0	0	5	1	0	0	0.333333	51	0	0.425166	0.45679	8.22122
GHNI	2015	Ghandhara Industries Limited	801	102	7	1	0	0	0	5		0	0.333333	0.333333	52	0	9.76917	0.328025	8.11595
GHNI	2016	Ghandhara Industries Limited	801	102	9	1	0	0	0	5	2	0	0.25	0.25	53	0	19.8949	0.397591	8.54873
GHNI	2017	Ghandhara Industries Limited	801	102	7	1	0	0	0	5	0	0	0.25	0	54	0	14.5045	0.570652	9.05891
GHNI	2018	Ghandhara Industries Limited	801	102	7	2	1	1	0	6	1	0	0.333333	0.333333	55	0	16.3207	0.607442	9.39551
GHNI	2019	Ghandhara Industries Limited	801	102	7	2	1	1	0	4	1	0	0.333333	0.333333	56	0	0.872779	0.708066	9.6755
GAIL	2014	Ghani Automobile Industries Limited	801	103	10	1	1	2	0	4	1	0	0.333333	0.333333	27	0	-0.955633	0.861606	6.37322
GAIL	2015	Ghani Automobile Industries Limited	801	103	10	1	1	2	0	4	1	0	0.333333	0.333333	28	0	1.80888	0.373928	6.37454
GAIL	2016	Ghani Automobile Industries Limited	801	103	14	5	1	4	0	5	4	0	0.333333	0.333333	29	0	-8.80937	0.600998	6.37322
GAIL	2017	Ghani Automobile Industries Limited	801	103	14	5	1	4	0	4	4	0	0.333333	0.333333	30	0	-7.52422	0.728561	6.37322
GAIL	2018	Ghani Automobile Industries Limited	801	103	14	5	1	4	0	4	4	0	0.333333	0.333333	31	0	-1.75006	0.764269	6.37322
GAIL	2019	Ghani Automobile Industries Limited	801	103	14	5	1	4	0	4	4	0	0.5	0.666667	32	0	-7.20559	0.801579	6.37322
GHGL	2014	Ghani Glass Limited	811	104	11	0	1	1	0	4			0		22	1	10.2524	0.41123	9.40868
GHGL	2015	Ghani Glass Limited	811	104	14	1	1	4	0	5			0		23	1	16.0016	0.284807	9.4447
GHGL	2016	Ghani Glass Limited	811	104	14	1	1	4	0	6			0		24	1	17.2456	0.266182	9.54494
GHGL	2017	Ghani Glass Limited	811	104	14	1	1	4	0	6			0		25	1	18.8201	0.30196	9.6542
GHGL	2018	Ghani Glass Limited	811	104	17	1	1	4	0	5			0.333333		26	1	17.0027	0.280786	9.79488
GHGL	2019	Ghani Glass Limited	811	104	17	1	1	4	0	5			0.333333		27	1	14.1611	0.317287	10.0352
GGL	2014	Ghani Global Holdings Limited	805	105	7	0	1	4	0	9	1	0	0	0.333333	15	0	3.30006	0.681121	8.05115
GGL	2015	Ghani Global Holdings Limited	805	105	7	1	1	4	0	5	1	0	0.333333	0.333333	15	0	6.84151	0.69411	8.20057
GGL	2016	Ghani Global Holdings Limited	805	105	8	1	1	4	0	7	1	0	0.25	0.25	15	0	5.64305	0.446449	8.49736
GGL	2017	Ghani Global Holdings Limited	805	105	8	1	1	4	0	9	1	0	0.25	0.25	15	0	3.64721	0.398224	8.51017
GGL	2018	Ghani Global Holdings Limited	805	105	9	2	1	4	0	7	1	0	0.25	0.25	15	0	2.98066	0.485944	8.58058
GGL	2019	Ghani Global Holdings Limited	805	105	9	2	1	4	0	7	1	0	0.25	0.25	15	0	0.0085931	0.212506	7.93068
GVGL	2014	Ghani Value Glass Limited	811	106	10	1	1	3	0	5	1	0	0	0	47	1	5.52153	0.378022	6.37322
GVGL	2015	Ghani Value Glass Limited	811	106	10	1	1	3	0	4	1	0	0	0	48	1	3.97887	0.473378	6.56491
GVGL	2016	Ghani Value Glass Limited	811	106	10	1	1	2	0	5	1	0	0.333333	0	49	1	2.04385	0.496969	6.87045
GVGL	2017	Ghani Value Glass Limited	811	106	10	1	1	2	0	4	1	0	0.333333	0	50	1	1.33072	0.47178	6.86262
GVGL	2018	Ghani Value Glass Limited	811	106	10	1	1	2	0	5	1	0	0.333333	0	51	1	18.287	0.375334	6.98654
GVGL	2019	Ghani Value Glass Limited	811	106	10	1	1	2	0	4	1	0	0.333333	0	52	1	19.8949	0.288087	7.07176
GWLC	2014	Gharibwal Cement Limited	804	107	7	0	1	1	1	4	1	0	0	0	54	0	9.28814	0.584311	9.62773
GWLC	2015	Gharibwal Cement Limited	804	107	8	1	1	1	0	4	3	0	0.333333	0.333333	55	0	13.1694	0.528966	9.67304
GWLC	2016	Gharibwal Cement Limited	804	107	9	2	1	1	0	4	3	0	0.333333	0.333333	56	0	19.8949	0.455582	9.80103
GWLC	2017	Gharibwal Cement Limited	804	107	8	2	1	1	0	4	2	0	0.333333	0.333333	57	0	14.0862	0.473466	9.98115
GWLC	2018	Gharibwal Cement Limited	804	107	7	1	1	1	0	4	2	0	0.333333	0.333333	58	0	7.80786	0.4532	10.0364
GWLC	2019	Gharibwal Cement Limited	804	107	7	1	1	1	0	4	2	0	0.333333	0.333333	59	0	5.93193	0.46345	10.0546
GFIL	2014	Ghazi Fabrics International Limited	829	108	7	0	1	3	1	5			0		25	0	0.954742	0.923611	8.09286
GFIL	2015	Ghazi Fabrics International Limited	829	108	7	1	1	3	0	5			0.333333		26	0	-5.75988	0.923611	8.05281
GFIL	2016	Ghazi Fabrics International Limited	829	108	7	1	1	3	0	4			0.333333		27	0	-8.37608	0.705022	7.94065
GFIL	2017	Ghazi Fabrics International Limited	829	108	7	1	1	3	0	4			0.333333		28	0	-8.80937	0.701037	7.97682
GFIL	2018	Ghazi Fabrics International Limited	829	108	7	1	1	3	0	5			0.333333		29	0	-3.77737	0.607718	7.89817
GFIL	2019	Ghazi Fabrics International Limited	829	108	7	1	1	3	0	5			0.333333		30	0	1.97115	0.621163	8.05288
GLPL	2014	Gillette Pakistan Limited	810	109	7	1	0	0	0	4	2	0	0.333333	0.333333	28	0	11.8077	0.480159	7.23329
GLPL	2015	Gillette Pakistan Limited	810	109	7	1	0	0	0	4	2	0	0.333333	0.333333	29	1	14.543	0.475548	7.37654
GLPL	2016	Gillette Pakistan Limited	810	109	7	1	1	1	0	4	2	0	0.333333	0.333333	30	1	6.98785	0.327818	6.97171
GLPL	2017	Gillette Pakistan Limited	810	109	7	1	1	1	0	4	2	0	0.333333	0.333333	31	1	-5.8259	0.635474	7.26671
GLPL	2018	Gillette Pakistan Limited	810	109	7	2	1	2	0	4	5	0	0.333333	0.333333	32	1	13.7692	0.371175	6.74121
GLPL	2019	Gillette Pakistan Limited	810	109	7	2	1	2	0	4	5	0	0.333333	0.333333	33	1	19.8949	0.460575	7.0817
GLAXO	2014	GlaxoSmithKline (Pakistan) Limited	823	110	6	1	0	0	0	5	3	1	0.333333	0.333333	61	1	14.9133	0.37463	9.85749
GLAXO	2015	GlaxoSmithKline (Pakistan) Limited	823	110	6	1	0	0	0	4	3	1	0.333333	0.333333	62	1	17.4656	0.350393	9.90948
GLAXO	2016	GlaxoSmithKline (Pakistan) Limited	823	110	7	1	0	0	0	4	4	1	0.333333	0.333333	63	1	19.8949	0.360136	9.96011
GLAXO	2017	GlaxoSmithKline (Pakistan) Limited	823	110	7	1	0	0	0	4	4	1	0.333333	0.333333	63	1	19.8949	0.384572	9.99305
GLAXO	2018	GlaxoSmithKline (Pakistan) Limited	823	110	7	1	1	1	0	4	5	1	0.25	0.5	63	1	19.8949	0.30469	10.0068
GLAXO	2019	GlaxoSmithKline (Pakistan) Limited	823	110	7	1	1	1	0		5	1	0.25	0.5	63	1	19.8126	0.304995	10.0527
GATM	2014	Gul Ahmed Textile Mills Limited	829	111	7	3	0	0	0		2	0	0.5	0	61	0	6.16208	0.725673	10.0973
GATM	2015	Gul Ahmed Textile Mills Limited	829	111	7	3	0	0	0	4	2	0	0.5	0.333333	62	0	3.14043	0.712571	10.1244
GATM	2016	Gul Ahmed Textile Mills Limited	829	111	7	3	0	0	0	5	3	0	0.5	0.333333	63	0	4.1484	0.728988	10.3788
GATM	2017	Gul Ahmed Textile Mills Limited	829	111	7	3	0	0	0	4	3	0	0.5	0.333333	63	0	2.20259	0.702769	10.511
GATM	2018	Gul Ahmed Textile Mills Limited	829	111	7	3	0	0	0	4	3	0	0.5	0.333333	63	0	5.38189	0.708283	10.6751
GATM	2019	Gul Ahmed Textile Mills Limited	829	111	7	3	0	0	0	4	3	0	0.5	0.333333	63	0	7.36141	0.71841	10.7598
GUSM	2014	Gulistan Spinning Mills Limited	829	112	7	0	0	0	0	4			0		20	0	-5.92582	0.923611	7.5296
GUSM	2015	Gulistan Spinning Mills Limited	829	112	7	0	0	0	0	4			0		21	0	-8.80937	0.923611	6.99257
GUSM	2016	Gulistan Spinning Mills Limited	829	112	7	1	0	0	0	4			0.333333		22	0	-8.80937	0.923611	6.94965
GUSM	2017	Gulistan Spinning Mills Limited	829	112	7	1	0	0	0	4			0.333333		23	0	-4.95441	0.923611	6.89794
GUSM	2018	Gulistan Spinning Mills Limited	829	112	7	2	0	0	0	4			0.333333		24	0	-4.58019	0.923611	6.84835
GUSM	2019	Gulistan Spinning Mills Limited	829	112	7	2	0	0	0	4			0.333333		25	0	-2.78329	0.923611	6.68028
GUTM	2014	Gulistan Textile Mills Limited	829	113	7	1	0	0	0	4			0.333333		46	0
GUTM	2015	Gulistan Textile Mills Limited	829	113	7	1	0	0	0	4			0.333333		47	0
GUTM	2016	Gulistan Textile Mills Limited	829	113	7	1	0	0	0	4			0.333333		48	0	-3.34633	0.923611	8.32528
GUTM	2017	Gulistan Textile Mills Limited	829	113	7	1	0	0	0	4			0.333333		49	0	-5.15831	0.923611	8.26802
GUTM	2018	Gulistan Textile Mills Limited	829	113	7	1	0	0	0	4			0.333333		50	0	-4.02084	0.923611	8.22584
GUTM	2019	Gulistan Textile Mills Limited	829	113	7	1	0	0	0	4			0.333333		51	0	-8.80937	0.923611	7.60074
GSPM	2014	Gulshan Spinning Mills Limited	829	114	7	1	0	0	0	4			0.333333		27	0
GSPM	2015	Gulshan Spinning Mills Limited	829	114	7	1	0	0	0	4			0.333333		28	0
GSPM	2016	Gulshan Spinning Mills Limited	829	114	7	1	0	0	0	4			0.333333		29	0
GSPM	2017	Gulshan Spinning Mills Limited	829	114	7	1	0	0	0	4			0.333333		30	0	-2.73394	0.923611	7.88494
GSPM	2018	Gulshan Spinning Mills Limited	829	114	7	1	0	0	0	4			0.333333		31	0	-7.00436	0.923611	7.8468
GSPM	2019	Gulshan Spinning Mills Limited	829	114	7	1	0	0	0	4			0.333333		32	0	-8.80937	0.923611	7.53691
HABSM	2014	Habib Sugar Mills Limited	826	115	8	1	0	0	0	4	2	1	0.333333	0	52	1	13.2088	0.219405	8.85093
HABSM	2015	Habib Sugar Mills Limited	826	115	8	1	0	0	0	4	2	1	0.333333	0	53	1	12.3273	0.255426	8.97089
HABSM	2016	Habib Sugar Mills Limited	826	115	8	1	0	0	0	5	2	1	0.333333	0	54	1	11.2587	0.24265	9.06231
HABSM	2017	Habib Sugar Mills Limited	826	115	8	1	0	0	0	5	2	1	0.333333	0	55	1	5.44064	0.236177	9.1207
HABSM	2018	Habib Sugar Mills Limited	826	115	8	1	0	0	0	4	2	1	0.333333	0	56	1	9.16603	0.22525	9.25532
HABSM	2019	Habib Sugar Mills Limited	826	115	8	2	0	0	0	4	2	1	0.333333	0	57	1	12.4875	0.248703	9.28257
HAL	2014	Habib-ADM Limited	826	116	7	1	1	2	0	5			0.25		32	0
HAL	2015	Habib-ADM Limited	826	116	7	1	1	2	0	4			0.25		33	1
HAL	2016	Habib-ADM Limited	826	116	7	1	1	2	0	4			0.25		34	1
HAL	2017	Habib-ADM Limited	826	116	7	1	1	2	0	4			0.25		35	1
HAL	2018	Habib-ADM Limited	826	116	7	1	1	2	0	4			0.25		36	1
HAL	2019	Habib-ADM Limited	826	116	7	1	1	2	0	4			0.25		37	1
HAFL	2014	Hafiz Limited	829	117	7	1	0	0	0	6	1	0	0.333333	0	60	0	5.32359	0.212506	6.37322
HAFL	2015	Hafiz Limited	829	117	7	1	0	0	0	6	1	0	0.333333	0	61	0	4.73859	0.212506	6.37322
HAFL	2016	Hafiz Limited	829	117	7	1	0	0	0	6	1	0	0.333333	0	62	0	6.80353	0.212506	6.37322
HAFL	2017	Hafiz Limited	829	117	7	1	0	0	0	6	1	0	0.333333	0	63	0	4.91247	0.212506	6.37322
HAFL	2018	Hafiz Limited	829	117	7	1	0	0	0	5	1	0	0.333333	0	63	0	4.07997	0.212506	6.37322
HAFL	2019	Hafiz Limited	829	117	7	1	0	0	0	6	1	0	0.333333	0	63	0	5.2496	0.212506	6.37322
HAEL	2014	Hala Enterprises Limited	829	118	7	0	1	2	0	4	1	0	0	0	40	0	-4.44304	0.689491	6.37322
HAEL	2015	Hala Enterprises Limited	829	118	7	0	1	2	0	6	1	0	0	0	41	0	-2.99065	0.673745	6.37322
HAEL	2016	Hala Enterprises Limited	829	118	7	1	1	2	0	4	1	0	0.333333	0	42	0	-2.43118	0.665671	6.37322
HAEL	2017	Hala Enterprises Limited	829	118	7	1	1	2	0	4	1	0	0.333333	0	43	0	1.33377	0.684193	6.37322
HAEL	2018	Hala Enterprises Limited	829	118	7	1	1	3	0	4	1	0	0.333333	0	44	0	2.60724	0.663624	6.37322
HAEL	2019	Hala Enterprises Limited	829	118	7	1	1	3	0	4	1	0	0.333333	0	45	0	3.0445	0.57097	6.37322
HATM	2014	Hamid Textile Mills Limited	829	119	7	1	1	1	1	9			0		27	0	-1.77414	0.535564	6.37322
HATM	2015	Hamid Textile Mills Limited	829	119	7	1	1	1	1	8			0		28	0	-2.9138	0.523022	6.37322
HATM	2016	Hamid Textile Mills Limited	829	119	7	1	1	2	1	9			0.333333		29	0	-5.62215	0.50074	6.37322
HATM	2017	Hamid Textile Mills Limited	829	119	7	1	1	2	1	10			0.333333		30	0	-1.61811	0.44934	6.37322
HATM	2018	Hamid Textile Mills Limited	829	119	7	1	1	2	0	7			0.333333		31	0	-1.06785	0.341486	6.37322
HATM	2019	Hamid Textile Mills Limited	829	119	7	2	1	2	0	7			0.5		32	0	-2.40273	0.329766	6.37322
HASCOL	2014	Hascol Petroleum Limited	821	120	7	1	0	0	0	10			0.333333		15	0	5.53712	0.801539	9.65613
HASCOL	2015	Hascol Petroleum Limited	821	120	7	1	0	0	0	5			0.333333		15	0	4.49572	0.78265	10.1894
HASCOL	2016	Hascol Petroleum Limited	821	120	7	1	0	0	0	6			0.333333		15	0	4.82414	0.863269	10.7066
HASCOL	2017	Hascol Petroleum Limited	821	120	7	1	0	0	0	9			0.333333		15	0	4.57645	0.82329	10.7598
HASCOL	2018	Hascol Petroleum Limited	821	120	7	1	0	0	0	7			0.333333		15	0	0.881723	0.831131	10.7598
HASCOL	2019	Hascol Petroleum Limited	821	120	7	1	0	0	0				0.333333		15	0	-8.80937	0.923611	10.7598
HWQS	2014	Haseeb Waqas Sugar Mills Limited	826	121	8	1	1	3	0	4			0.333333	0	22	0	-8.80937	0.767016	8.45932
HWQS	2015	Haseeb Waqas Sugar Mills Limited	826	121	8	1	1	3	0	4			0.333333	0	23	0	-8.80937	0.923611	8.35048
HWQS	2016	Haseeb Waqas Sugar Mills Limited	826	121	8	1	1	3	0	5			0.333333	0	24	0	-8.80937	0.923611	8.3457
HWQS	2017	Haseeb Waqas Sugar Mills Limited	826	121	8	1	1	3	0	4			0.333333	0	25	0	-8.80937	0.923611	8.33397
HWQS	2018	Haseeb Waqas Sugar Mills Limited	826	121	8	1	1	5	0	4			0.333333	0	26	0	-8.80937	0.923611	8.20885
HWQS	2019	Haseeb Waqas Sugar Mills Limited	826	121	8	1	1	5	0	4			0.333333	0	27	0	-8.80937	0.923611	8.14529
HTL	2014	Hi-Tech Lubricants Limited	821	122											15	0
HTL	2015	Hi-Tech Lubricants Limited	821	122	10	3				9	3	1	0.4	0.2	15	0	19.8949	0.386073	7.60871
HTL	2016	Hi-Tech Lubricants Limited	821	122	10	3	0	0	0	9	3	1	0.4	0.2	15	0	19.8949	0.212506	8.2913
HTL	2017	Hi-Tech Lubricants Limited	821	122	10	3	0	0	0	5	3	1	0.333333	0.333333	15	0	17.5367	0.363333	8.6795
HTL	2018	Hi-Tech Lubricants Limited	821	122	10	3	1	1	0	5	3	1	0.4	0.4	15	0	15.8729	0.295087	8.61655
HTL	2019	Hi-Tech Lubricants Limited	821	122	10	3	1	1	0	5	3	1	0.4	0.4	15	0	-3.22665	0.472399	8.71866
HINOON	2014	Highnoon Laboratories Limited	823	123	8	1	1	2	0	6			0.333333		30	1	19.8949	0.416799	7.57301
HINOON	2015	Highnoon Laboratories Limited	823	123	7	1	1	1	0	7			0.333333		31	1	19.8949	0.370314	7.73652
HINOON	2016	Highnoon Laboratories Limited	823	123	7	1	1	1	0	5			0.333333		32	1	19.8949	0.359688	7.94931
HINOON	2017	Highnoon Laboratories Limited	823	123	7	1	1	1	0	5			0.333333		33	1	19.8949	0.281421	8.12033
HINOON	2018	Highnoon Laboratories Limited	823	123	7	1	1	1	0	6			0.333333		34	1	19.8949	0.238823	8.23511
HINOON	2019	Highnoon Laboratories Limited	823	123	7	1	1	1					0.333333		35	1	19.8949	0.256453	8.44
HINO	2014	HinoPak Motors Limited	801	124											29	1	12.4064	0.550893	8.9275
HINO	2015	HinoPak Motors Limited	801	124	9	1	0	0	0	4	0	0	0.2	0	30	1	18.884	0.515178	9.01454
HINO	2016	HinoPak Motors Limited	801	124	9	1	0	0	0	4	0	0	0.2	0	31	1	17.8702	0.556276	9.1762
HINO	2017	HinoPak Motors Limited	801	124	9	1	0	0	0	4	0	0	0.2	0	32	1	16.8614	0.526211	9.21659
HINO	2018	HinoPak Motors Limited	801	124	9	1	0	0	0	4	0	0	0.166667	0	33	1	11.5384	0.634261	9.5798
HINO	2019	HinoPak Motors Limited	801	124	9	1	0	0	0	4	0	0	0.2	0	34	1	-3.63995	0.750856	9.56737
HIRAT	2014	Hira Textile Mills Limited	830	125	7	1	1	3	0	6	0	0	0.333333	0	23	0	2.34704	0.595113	8.41517
HIRAT	2015	Hira Textile Mills Limited	830	125	7	2	1	3	0	5	0	0	0.333333	0	24	0	2.99526	0.617884	8.52144
HIRAT	2016	Hira Textile Mills Limited	830	125	7	1	1	3	0	5	0	0	0.333333	0	25	1	1.84003	0.565406	8.61515
HIRAT	2017	Hira Textile Mills Limited	830	125	7	1	1	3	0	7	0	0	0.333333	0	26	1	0.736494	0.58142	8.69408
HIRAT	2018	Hira Textile Mills Limited	830	125	7	1	1	2	0	9	1	0	0.333333	0	27	0	-8.80937	0.641582	8.60054
HIRAT	2019	Hira Textile Mills Limited	830	125	7	1	1	2	0	8	2	0	0.333333	0.333333	28	0	-8.80937	0.923611	8.21965
HCAR	2014	Honda Atlas Cars (Pakistan) Limited	801	126	7	0	0	0	0	4	3	0	0	0.75	22	1	17.0267	0.805866	9.41877
HCAR	2015	Honda Atlas Cars (Pakistan) Limited	801	126	9	1	0	0	0	4	3	0	0.2	0.6	23	1	19.8949	0.632361	9.54152
HCAR	2016	Honda Atlas Cars (Pakistan) Limited	801	126	9	1	0	0	0	4	3	0	0.2	0.6	24	1	19.8949	0.509966	9.69307
HCAR	2017	Honda Atlas Cars (Pakistan) Limited	801	126	8	1	0	0	0	5	4	1	0.333333	0.75	25	1	16.7809	0.746142	10.7598
HCAR	2018	Honda Atlas Cars (Pakistan) Limited	801	126	8	1	0	0	0	4	4	1	0.333333	0.75	26	1	16.1176	0.709678	10.7598
HCAR	2019	Honda Atlas Cars (Pakistan) Limited	801	126	9	3	1	1	0	5	2	0	0.4	0.4	27	1	17.4248	0.450903	10.3766
HUBC	2014	Hub Power Company Limited	824	127	15	6	0	0	0	6	7	0	0.5	0.75	23	1	4.83875	0.770771	10.7598
HUBC	2015	Hub Power Company Limited	824	127	15	6	0	0	0	4	7	0	0.5	0.75	24	1	7.9502	0.748828	10.7598
HUBC	2016	Hub Power Company Limited	824	127	14	2	0	0	0	9	7	0	0.285714	0.428571	25	1	8.74924	0.794195	10.7598
HUBC	2017	Hub Power Company Limited	824	127	14	2	0	0	0	8	7	0	0.285714	0.428571	26	1	8.473	0.830535	10.7598
HUBC	2018	Hub Power Company Limited	824	127	14	5	1	1	0	8	7	0	0.375	0.5	27	1	6.42249	0.854874	10.7598
HUBC	2019	Hub Power Company Limited	824	127	11	6	1	1	0	8	2	0	0.5	0.4	28	1	5.38321	0.790126	10.7598
HSPI	2014	Huffaz Seamless Pipe Industries Limited	808	128	11	1	0	0	0	5			0.25		31	1	-0.757345	0.369393	8.88869
HSPI	2015	Huffaz Seamless Pipe Industries Limited	808	128	11	1	0	0	0	4			0.25		32	0	-0.804685	0.348721	8.89153
HSPI	2016	Huffaz Seamless Pipe Industries Limited	808	128	10	0	0	0	0	6			0		33	0	0.0596925	0.34386	8.90236
HSPI	2017	Huffaz Seamless Pipe Industries Limited	808	128	11	1	0	0	0	4			0.25		34	0	0.309723	0.328495	8.88372
HSPI	2018	Huffaz Seamless Pipe Industries Limited	808	128	11	1	0	0	0	4			0.25		35	0	0.208675	0.282185	8.85993
HSPI	2019	Huffaz Seamless Pipe Industries Limited	808	128	13	2	1	1	0	5			0.4		36	1	0.465318	0.285304	8.86392
HUMNL	2014	Hum Network Limited	828	129	8	1	1	3	0	6	1	1	0.25	0	15	1	19.8949	0.285748	7.57812
HUMNL	2015	Hum Network Limited	828	129	8	1	1	3	0	6	2	1	0.25	0.25	15	1	19.8949	0.400883	7.93352
HUMNL	2016	Hum Network Limited	828	129	8	1	1	3	0	6	2	1	0.25	0.25	15	1	19.8949	0.375769	8.09322
HUMNL	2017	Hum Network Limited	828	129	8	1	1	3	0	4	2	1	0.25	0.25	15	1	19.8949	0.212506	8.18826
HUMNL	2018	Hum Network Limited	828	129	9	1	1	3	0	6	2	1	0.25	0.25	15	1	14.7874	0.327593	8.61109
HUMNL	2019	Hum Network Limited	828	129	8	1	1	2	0	4	2	1	0.25	0.25	15	1	-7.98763	0.445425	8.64697
HSM	2014	Husein Sugar Mills Limited	826	130	7	1	1	1	0	5	1	0	0.333333	0	48	0	-8.80937	0.546591	8.05504
HSM	2015	Husein Sugar Mills Limited	826	130	7	1	1	1	0	4	1	0	0.333333	0	49	0	-8.80937	0.603203	8.11306
HSM	2016	Husein Sugar Mills Limited	826	130	7	2	1	1	0	4	1	0	0.333333	0	50	0	3.12986	0.473423	8.0517
HSM	2017	Husein Sugar Mills Limited	826	130	7	1	1	2	0	4	1	0	0.333333	0	51	0	6.3133	0.337202	8.19558
HSM	2018	Husein Sugar Mills Limited	826	130	7	1	1	2	0	4	1	0	0.333333	0	52	0	0.589139	0.513175	8.52339
HSM	2019	Husein Sugar Mills Limited	826	130	7	1	1	2	0	4	1	0	0.333333	0	53	0	6.74813	0.38642	8.44268
ICI	2014	I.C.I. Pakistan Limited	805	131	8	2	1	1	0	6	0	0	0.333333	0	62	1	8.63637	0.482209	10.0405
ICI	2015	I.C.I. Pakistan Limited	805	131	8	2	1	1	0	6	2	0	0.333333	0.333333	63	1	10.1369	0.50155	10.1913
ICI	2016	I.C.I. Pakistan Limited	805	131	8	2	1	1	0	6	2	0	0.333333	0.333333	63	1	11.4367	0.501565	10.3284
ICI	2017	I.C.I. Pakistan Limited	805	131	8	2	1	1	0	7	2	0	0.333333	0.333333	63	1	12.154	0.531808	10.4956
ICI	2018	I.C.I. Pakistan Limited	805	131	8	2	1	1	0	6	2	0	0.333333	0.333333	63	1	8.46016	0.580946	10.6724
ICI	2019	I.C.I. Pakistan Limited	805	131	8	2	1	1	0	8	2	0	0.333333	0.333333	63	1	7.19203	0.565674	10.697
IBLHL	2014	IBL HealthCare Limited	823	132	9	1	1	1	0	5	1	0	0.333333	0	17	0
IBLHL	2015	IBL HealthCare Limited	823	132	9	1	1	1	0	5			0.333333		18	1	19.8949	0.229021	6.75887
IBLHL	2016	IBL HealthCare Limited	823	132	9	1	1	1	0	5			0.333333		19	1	18.7123	0.212506	7.07232
IBLHL	2017	IBL HealthCare Limited	823	132	7	1	1	1	0	5			0.333333		20	1	19.1757	0.212506	7.1832
IBLHL	2018	IBL HealthCare Limited	823	132	7	1	1	1	0	5			0.333333		21	1	15.1655	0.212506	7.24417
IBLHL	2019	IBL HealthCare Limited	823	132	7	1	1	1	0	5			0.333333		22	1	10.5364	0.334996	7.54368
ICCT	2014	ICC Industries Limited	831	133	7	0	1	1	0	7	0	0	0	0	25	0
ICCT	2015	ICC Industries Limited	831	133	7	0	1	1	0	10	0	0	0	0	26	0
ICCT	2016	ICC Industries Limited	831	133	7	0	1	1	0	9	0	0	0	0	27	0
ICCT	2017	ICC Industries Limited	831	133	7	0	1	1	0	13	0	0	0	0	28	0
ICCT	2018	ICC Industries Limited	831	133	7	0	1	1	0	8	0	0	0	0	29	0
ICCT	2019	ICC Industries Limited	831	133	7	0	1	1	0	7	0	0	0	0	30	0
IBFL	2014	Ibrahim Fibre Limited	827	134	7	1	0	0	0	5	2	1	0	0	63	0	2.2925	0.447162	10.7598
IBFL	2015	Ibrahim Fibre Limited	827	134	7	1	0	0	0	7	2	1	0.333333	0	63	1	2.74176	0.448715	10.7598
IBFL	2016	Ibrahim Fibre Limited	827	134	7	1	0	0	0	6	2	1	0.333333	0	63	1	3.76427	0.29027	10.7598
IBFL	2017	Ibrahim Fibre Limited	827	134	7	1	0	0	0	5	2	1	0.333333	0	63	1	14.9662	0.287578	10.7598
IBFL	2018	Ibrahim Fibre Limited	827	134	7	1	0	0	0	6	2	1	0.333333	0	63	1	6.21749	0.212506	10.7581
IBFL	2019	Ibrahim Fibre Limited	827	134	7	1	0	0	0	4	2	1	0.333333	0	63	1	3.81645	0.263133	10.7598
IDSM	2014	Ideal Spinning Mills Limited	830	135	7	1	1	1	0	4	1	0	0	0.333333	23	0	1.68072	0.73984	6.90255
IDSM	2015	Ideal Spinning Mills Limited	830	135	7	1	1	1	0	4	1	0	0.333333	0	24	0	-4.60984	0.74673	6.97368
IDSM	2016	Ideal Spinning Mills Limited	830	135	7	1	1	1	0	4	1	0	0.333333	0	25	0	-8.80937	0.75702	7.13627
IDSM	2017	Ideal Spinning Mills Limited	830	135	7	1	1	1	0	4	1	0	0.333333	0	26	0	19.8949	0.212506
IDSM	2018	Ideal Spinning Mills Limited	830	135	7	1	1	1	0	4	1	0	0.333333	0	27	0	1.34298	0.719425	7.49581
IDSM	2019	Ideal Spinning Mills Limited	830	135	7	1	1	1	0	4	1	0	0.333333	0	28	0	4.65559	0.733744	7.63176
IDRT	2014	Idrees Textile Mills Limited	829	136	7	0	0	0	0	9	2	1	0	0	24	1	1.0374	0.555588	7.81378
IDRT	2015	Idrees Textile Mills Limited	829	136	8	1	0	0	0	9	2	1	0.333333	0	25	1	0.0174646	0.570299	7.91878
IDRT	2016	Idrees Textile Mills Limited	829	136	8	1	0	0	0	7	2	1	0.333333	0	26	1	-1.17578	0.565923	8.00599
IDRT	2017	Idrees Textile Mills Limited	829	136	8	1	0	0	0	8	2	1	0.333333	0	27	1	3.47446	0.556549	8.04814
IDRT	2018	Idrees Textile Mills Limited	829	136	8	1	0	0	0	9	2	1	0.333333	0	28	1	1.55528	0.602371	8.22894
IDRT	2019	Idrees Textile Mills Limited	829	136	8	1	0	0	0	9	2	1	0.333333	0	29	1	1.62304	0.59378	8.31234
IMSL	2014	Imperial Sugar Limited	826	137	7	1	0	0	0	5	1	1	0.333333	0	15	0
IMSL	2015	Imperial Sugar Limited	826	137	7	1	0	0	0	5	1	1	0.333333	0	15	0
IMSL	2016	Imperial Sugar Limited	826	137	7	1	0	0	0	5	2	1	0.333333	0.333333	15	0
IMSL	2017	Imperial Sugar Limited	826	137	7	1	0	0	0	5	3	1	0.333333	0.333333	15	0
IMSL	2018	Imperial Sugar Limited	826	137	7	1	0	0	0	5	3	0	0.333333	0.333333	15	0
IMSL	2019	Imperial Sugar Limited	826	137	7	2	1	1	0	5	3	0	0.333333	0.333333	15	0
IDYM	2014	Indus Dyeing Manufacturing Company Limited	829	138	10	1	0	0	0	4	4	1	0.333333	0.333333	57	1	6.57238	0.421664	9.68808
IDYM	2015	Indus Dyeing Manufacturing Company Limited	829	138	10	1	0	0	0	4	4	0	0.333333	0.333333	58	1	2.70591	0.40443	9.65932
IDYM	2016	Indus Dyeing Manufacturing Company Limited	829	138	10	1	0	0	0	4	4	0	0.333333	0.333333	59	1	1.60222	0.438818	9.72809
IDYM	2017	Indus Dyeing Manufacturing Company Limited	829	138	10	1	0	0	0	5	4	0	0.333333	0.333333	60	1	5.58874	0.424051	9.7544
IDYM	2018	Indus Dyeing Manufacturing Company Limited	829	138	11	1	0	0	0	5	4	0	0.333333	0.666667	61	1	7.93032	0.437792	9.88794
IDYM	2019	Indus Dyeing Manufacturing Company Limited	829	138	11	2	0	0	0	4	4	0	0.333333	0.666667	62	1	9.01378	0.449614	10.0309
INDU	2014	Indus Motor Company Limited	801	139	9	0	0	0	0	4	3	1	0	0.4	25	1	19.2125	0.237259	10.1701
INDU	2015	Indus Motor Company Limited	801	139	10	1	0	0	0	7	5	1	0.166667	0.666667	26	1	19.8949	0.5231	10.7598
INDU	2016	Indus Motor Company Limited	801	139	10	1	0	0	0	5	5	1	0.2	0.6	27	1	19.8949	0.519794	10.7598
INDU	2017	Indus Motor Company Limited	801	139	10	1	0	0	0	5	5	1	0.2	0.6	28	1	19.8949	0.51163	10.7598
INDU	2018	Indus Motor Company Limited	801	139	10	1	0	0	0	5	5	1	0.166667	0.666667	29	1	19.8949	0.551499	10.7598
INDU	2019	Indus Motor Company Limited	801	139	10	1	0	0	0	5	5	1	0.166667	0.666667	30	1	19.8949	0.381855	10.7598
INIL	2014	International Industries Limited	808	140	9	4	0	0	0	10	5	0	0.333333	0.75	63	1	4.01129	0.630435	9.69564
INIL	2015	International Industries Limited	808	140	9	4	1	1	0	7	5	0	0.333333	0.75	63	1	7.10043	0.517176	9.48325
INIL	2016	International Industries Limited	808	140	9	4	1	1	0	6	5	0	0.333333	0.75	63	1	7.899	0.477236	9.54515
INIL	2017	International Industries Limited	808	140	9	3	0	0	0	8	5	0	0.333333	0.75	63	1	12.926	0.575572	9.82641
INIL	2018	International Industries Limited	808	140	9	3	0	0	0	6	5	0	0.5	0.5	63	1	9.56635	0.604078	10.0197
INIL	2019	International Industries Limited	808	140	10	4	0	0	0	6	5	0	0.5	0.5	63	1	8.26436	0.607182	10.1396
INKL	2014	International Knitwear Limited	829	141	7	0	0	0	1	4	2	1	0	0	24	0	3.11523	0.54751	6.37322
INKL	2015	International Knitwear Limited	829	141	7	0	0	0	1	5	2	1	0	0	25	0	6.92637	0.265336	6.37322
INKL	2016	International Knitwear Limited	829	141	7	1	0	0	1	4	2	1	0	0	26	0	7.39765	0.310564	6.37322
INKL	2017	International Knitwear Limited	829	141	7	1	0	0	0	4	2	1	0.333333	0	27	0	-0.0084951	0.426071	6.37322
INKL	2018	International Knitwear Limited	829	141	7	1	0	0	0	4	2	1	0.333333	0	28	0	7.53642	0.415177	6.37322
INKL	2019	International Knitwear Limited	829	141	7	1	1	1	0	4	4	2	0.333333	0.666667	29	0	5.2824	0.564543	6.37322
ISL	2014	International Steels Limited	808	142	9	4	0	0	0	5	2	0	0.5	0.666667	15	1	5.17917	0.658161	9.7338
ISL	2015	International Steels Limited	808	142	9	4	0	0	0	5	4	0	0.333333	0.666667	15	1	1.23485	0.71009	9.85612
ISL	2016	International Steels Limited	808	142	10	4	0	0	0	7	5	0	0.25	0.5	15	1	7.88454	0.659618	9.95152
ISL	2017	International Steels Limited	808	142	10	4	0	0	0	7	4	0	0.5	0.5	15	1	17.4766	0.67562	10.18
ISL	2018	International Steels Limited	808	142	11	4	0	0	0	7	5	0	0.5	0.5	15	1	16.3048	0.667767	10.4799
ISL	2019	International Steels Limited	808	142	11	4	0	0	0	5	5	0	0.5	0.5	15	1	9.25285	0.676117	10.5907
ILTM	2014	Island Textile Mills Limited	829	143	7	1	0	0	0	4	5	1	0.333333	0.666667	44	1	6.10695	0.212506	7.67285
ILTM	2015	Island Textile Mills Limited	829	143	7	1	0	0	0	4	5	1	0.333333	0.666667	45	1	-0.437958	0.706206	8.68118
ILTM	2016	Island Textile Mills Limited	829	143	7	1	0	0	0	4	5	1	0.333333	0.666667	46	1	-5.99597	0.763643	8.76621
ILTM	2017	Island Textile Mills Limited	829	143	7	1	0	0	0	4	5	1	0.333333	0.666667	47	1	0.730657	0.742896	8.83599
ILTM	2018	Island Textile Mills Limited	829	143	7	1	0	0	0	4	6	1	0.333333	0.666667	48	1	5.50389	0.67654	8.91655
ILTM	2019	Island Textile Mills Limited	829	143	7	1	1	1	0	4	6	1	0.333333	0.666667	49	1	2.28976	0.559897	9.19929
ISIL	2014	Ismail Industries Limited	810	144	9	1	1	4	0	8	1	0	0.25		26	0	4.99817	0.719532	9.35868
ISIL	2015	Ismail Industries Limited	810	144	9	1	1	1	0	9	1	0	0.25		27	0	5.40059	0.721547	9.56634
ISIL	2016	Ismail Industries Limited	810	144	9	1	1	1	0	9	1	0	0.25		28	0	6.27298	0.708842	9.93322
ISIL	2017	Ismail Industries Limited	810	144	9	1	1	1	0	9	1	0	0.2		29	0	7.38901	0.717986	10.0096
ISIL	2018	Ismail Industries Limited	810	144	9	1	1	1	0	8	1	0	0.2		30	0	7.96627	0.687073	10.0464
ISIL	2019	Ismail Industries Limited	810	144	9	1	1	1	0	5	1	0	0.2		31	0	5.20514	0.72652	10.2023
ITTEFAQ	2014	Ittefaq Iron Industries Limited	808	145											15
ITTEFAQ	2015	Ittefaq Iron Industries Limited	808	145	7	1	1	3	0	11	1	1	0.333333	0.333333	15	0
ITTEFAQ	2016	Ittefaq Iron Industries Limited	808	145											15	0	3.36972	0.544188	8.29566
ITTEFAQ	2017	Ittefaq Iron Industries Limited	808	145	7	1	1	3	0	11	1	1	0.333333	0.333333	15	0	3.86445	0.384703	8.54533
ITTEFAQ	2018	Ittefaq Iron Industries Limited	808	145	7	1	1	3	0	6	1	1	0.333333	0.333333	15	0	6.89104	0.345075	8.70357
ITTEFAQ	2019	Ittefaq Iron Industries Limited	808	145	7	1	1	3	0	6	1	1	0.333333	0.333333	15	0	5.02371	0.361761	8.76752
ICL	2014	Ittehad Chemical Limited	805	146	7	1	1	1	0	9	9	9	0.333333		23	0	5.98024	0.510474	8.4556
ICL	2015	Ittehad Chemical Limited	805	146	7	1	1	1	0	5		0	0.333333		24	0	-1.38129	0.556551	8.58509
ICL	2016	Ittehad Chemical Limited	805	146	7	1	1	1	0	7		0	0.333333		25	0	3.58613	0.555217	8.74017
ICL	2017	Ittehad Chemical Limited	805	146	7	1	1	1	0	7		0	0.333333		26	0	3.33754	0.512402	8.79425
ICL	2018	Ittehad Chemical Limited	805	146	7	2	1	1	0	5	1	0	0.5	0.333333	27	0	4.66259	0.520703	8.95411
ICL	2019	Ittehad Chemical Limited	805	146	7	2	1	1	0	5	1	0	0.5	0.333333	28	0	5.32998	0.577508	9.15655
JATM	2014	J.A. Textile Mills Limited	830	147	7	2	1	2	0	4			0.333333		27	0	-8.80937	0.744427	6.37322
JATM	2015	J.A. Textile Mills Limited	830	147	7	2	1	2	0	6			0.333333		28	1	-7.34298	0.775978	6.37322
JATM	2016	J.A. Textile Mills Limited	830	147	7	2	1	2	0	6			0.333333		29	1	-7.14593	0.841252	6.37322
JATM	2017	J.A. Textile Mills Limited	830	147	7	2	1	2	0	6			0.333333		30	1	2.49143	0.837246	6.37322
JATM	2018	J.A. Textile Mills Limited	830	147	7	2	1	2	0	5			0.333333		31	1	7.43887	0.53636	6.37322
JATM	2019	J.A. Textile Mills Limited	830	147	7	2	1	2	0	5			0.333333		32	1	2.53436	0.566621	6.37525
JDWS	2014	J.D.W. Sugar Mills Limited	826	148	7	3	1	1	0	9	1	1	0.5	0	24	1	2.90516	0.822397	10.4246
JDWS	2015	J.D.W. Sugar Mills Limited	826	148	7	3	1	1	0		1	1	0.5	0	25	1	3.46487	0.799291	10.4619
JDWS	2016	J.D.W. Sugar Mills Limited	826	148	7	2	1	1	0	11	1	0	0.5	0.333333	26	1	6.79146	0.756318	10.4384
JDWS	2017	J.D.W. Sugar Mills Limited	826	148	7	2	1	1	0	12	1	0	0.5	0.333333	27	1	5.38473	0.800477	10.6513
JDWS	2018	J.D.W. Sugar Mills Limited	826	148	7	2	1	1	0	17	1	0	0.5	0.333333	28	1	-0.243469	0.857689	10.7598
JDWS	2019	J.D.W. Sugar Mills Limited	826	148	7	2	1	1	0	13	2	1	0.5	0.333333	29	1	0.497428	0.818218	10.7598
JKSM	2014	J.K. Spinning Mills Limited	830	149	7	0	0	0	0	8			0		27	0	6.1899	0.418187	8.64284
JKSM	2015	J.K. Spinning Mills Limited	830	149	8	1	1	3	0	4			0.333333		28	0	3.59485	0.40096	8.4957
JKSM	2016	J.K. Spinning Mills Limited	830	149	8	1	1	3	0	4			0.333333		29	0	1.5331	0.464273	8.64114
JKSM	2017	J.K. Spinning Mills Limited	830	149	8	1	1	3	0	4			0.333333		30	0	2.46231	0.462481	8.72644
JKSM	2018	J.K. Spinning Mills Limited	830	149	7	2	1	2	0	5			0.333333		31	1	5.66026	0.524019	8.93509
JKSM	2019	J.K. Spinning Mills Limited	830	149	7	2	1	2	0	5			0.333333		32	0	9.41005	0.5516	9.15857
JDMT	2014	Janana-de-Malucho Textile Mills Limited	830	150	9	1	1	2	0	5	1	0	0.2	0.2	54	0	6.97431	0.354156	8.18224
JDMT	2015	Janana-de-Malucho Textile Mills Limited	830	150	9	1	1	2	0	4	1	0	0.2	0.2	55	0	0.422065	0.337727	8.15697
JDMT	2016	Janana-de-Malucho Textile Mills Limited	830	150	9	2	1	2	0	4	2	0	0.2	0.2	56	0	0.337638	0.249189	8.33783
JDMT	2017	Janana-de-Malucho Textile Mills Limited	830	150	9	1	1	1	0	6	2	0	0.25	0	57	0	-0.46322	0.32623	8.44463
JDMT	2018	Janana-de-Malucho Textile Mills Limited	830	150	9	2	1	1	0	4	2	0	0.5	0	58	0	-1.43917	0.347528	8.53458
JDMT	2019	Janana-de-Malucho Textile Mills Limited	830	150	9	2	1	1	0	6	2	0	0.5	0	59	0	0.88145	0.306553	8.45149
JPGL	2014	Japan Power Generation Limited	824	151											20	0	-8.66216	0.923611	9.22589
JPGL	2015	Japan Power Generation Limited	824	151	13	1	0	0	0	4			0.333333		21	0	-5.16392	0.923611	9.28058
JPGL	2016	Japan Power Generation Limited	824	151	13	1	0	0	0	4			0.333333		22	0	-4.09572	0.923611	9.32821
JPGL	2017	Japan Power Generation Limited	824	151	13	1	0	0	0	4			0.333333		23	0	-2.72778	0.923611	9.38067
JPGL	2018	Japan Power Generation Limited	824	151											24	0
JPGL	2019	Japan Power Generation Limited	824	151											25	0
JSML	2014	Jauharabad Sugar Mills Limited	826	152	7	2	0	0	0	5	1	0	0.333333	0	41	0	-2.97246	0.587749	7.86205
JSML	2015	Jauharabad Sugar Mills Limited	826	152	7	2	0	0	0	4	1	0	0.333333	0	42	0	0.259978	0.398825	7.91944
JSML	2016	Jauharabad Sugar Mills Limited	826	152	7	2	0	0	0	4	1	0	0.333333	0.333333	43	0	2.54108	0.212506	8.07967
JSML	2017	Jauharabad Sugar Mills Limited	826	152	7	1	0	0	0	5	1	0	0.333333	0.333333	44	0	1.64479	0.345031	8.27407
JSML	2018	Jauharabad Sugar Mills Limited	826	152	7	1	0	0	0	4	1	0	0.333333	0.333333	45	0	0.766831	0.414645	8.45307
JSML	2019	Jauharabad Sugar Mills Limited	826	152	7	2	0	0	0	4	1	0	0.333333	0	46	0	5.89898	0.335042	8.38048
JVDC	2014	Javedan Corporation Limited	804	153	9	2	0	0	0	4	5	1	0.333333	0.75	53	1	6.53394	0.464487	9.46427
JVDC	2015	Javedan Corporation Limited	804	153	9	2	0	0	0	4	4	1	0.333333	0.75	54	0	7.12083	0.380843	9.55565
JVDC	2016	Javedan Corporation Limited	804	153	9	3	0	0	0	4	4	1	0.333333	0.75	55	0	4.59693	0.31576	9.47735
JVDC	2017	Javedan Corporation Limited	804	153	9	3	0	0	0	4	4	1	0.333333	0.75	56	0	10.3368	0.291758	9.578
JVDC	2018	Javedan Corporation Limited	804	153	9	3	0	0	0	4	4	1	0.333333	0.75	57	0	5.28097	0.336135	9.94465
JVDC	2019	Javedan Corporation Limited	804	153	9	3	0	0	0	4	4	1	0.333333	0.75	58	0	2.75466	0.316364	10.1379
JOPP	2014	Johnson and Phillips (Pakistan) Limited	803	154	7	2	1	1	0				0.333333		56	0	-8.80937	0.645864	6.37322
JOPP	2015	Johnson and Phillips (Pakistan) Limited	803	154	7	2	1	1	0	3	1		0.333333	0	57	0	-8.80937	0.80584	6.37322
JOPP	2016	Johnson and Phillips (Pakistan) Limited	803	154											58	0	-8.80937	0.923611	6.37322
JOPP	2017	Johnson and Phillips (Pakistan) Limited	803	154	7	4	1		0	7	0		0.5	0	59	0	-8.80937	0.923611	6.37322
JOPP	2018	Johnson and Phillips (Pakistan) Limited	803	154	7	4	1		0	5	0		0.5	0	60	0	-8.80937	0.619402	6.37322
JOPP	2019	Johnson and Phillips (Pakistan) Limited	803	154	7	4	1		0	7	0		0.5	0	61	0	-6.44293	0.674399	6.37322
JUBS	2014	Jubilee Spinning and Weaving Mills Limited	829	155	7	0	0	0	1	4			0		41	0	-4.53859	0.413582	6.81801
JUBS	2015	Jubilee Spinning and Weaving Mills Limited	829	155	7	0	0	0	1	4			0		42	0	-4.07735	0.354582	6.82885
JUBS	2016	Jubilee Spinning and Weaving Mills Limited	829	155	7	0	0	0	1	4			0		43	0	1.73328	0.262613	6.68632
JUBS	2017	Jubilee Spinning and Weaving Mills Limited	829	155	7	0	0	0	0	5			0		44	0	17.9588	0.212506	6.66372
JUBS	2018	Jubilee Spinning and Weaving Mills Limited	829	155	7	0	0	0	0	6			0		45	0	5.67166	0.212506	6.68167
JUBS	2019	Jubilee Spinning and Weaving Mills Limited	829	155	7	0	0	0	0	6			0		46	0	4.11763	0.212506	6.70709
KSBP	2014	K.S.B. Pumps Co. Limited	808	156											55	1
KSBP	2015	K.S.B. Pumps Co. Limited	808	156	8	1	1	1	0	4	3	0	0	0	56	1
KSBP	2016	K.S.B. Pumps Co. Limited	808	156	8	1	1	1	0	4	3	0	0	0.25	57	1	14.0175	0.561658	8.19827
KSBP	2017	K.S.B. Pumps Co. Limited	808	156	8	1	1	1	0	4	3	0	0	0.25	58	1	11.2683	0.609006	8.47349
KSBP	2018	K.S.B. Pumps Co. Limited	808	156	8	3	1	1	0	5	3	0	0.5	0.333333	59	1	4.91043	0.628725	8.54124
KSBP	2019	K.S.B. Pumps Co. Limited	808	156	8	3	1	1	0	4	4	0	0.5	0.333333	60	1	2.36638	0.603717	8.50525
KCL	2014	Karam Ceramics Limited	811	157	7	1	1	3	0	4			0.333333		35	0	2.63591	0.562601	6.77122
KCL	2015	Karam Ceramics Limited	811	157	7	1	1	3	0	4			0.333333		36	0	3.56965	0.697137	7.18238
KCL	2016	Karam Ceramics Limited	811	157	7	1	1	3	0	4			0.333333		37	0	-0.0041973	0.764487	7.34512
KCL	2017	Karam Ceramics Limited	811	157	7	1	1	3	0	4			0.333333		38	0	-5.99909	0.795571	7.25122
KCL	2018	Karam Ceramics Limited	811	157	7	1	1	3	0	4			0.333333		39	0	1.30563	0.755811	7.12417
KCL	2019	Karam Ceramics Limited	811	157	7	1	1	5	0	4			0.333333		40	0	3.98073	0.608296	7.37586
KPUS	2014	Khairpur Sugar Mills Limited	826	158	7	0	1	2	0	4	3	1	0	0	25	0	1.0169	0.923611	7.67032
KPUS	2015	Khairpur Sugar Mills Limited	826	158	7	1	1	2	0	7	3	1	0.333333	0	26	0	6.58845	0.923611	7.75407
KPUS	2016	Khairpur Sugar Mills Limited	826	158	7	1	1	2	0	4	3	1	0.333333	0	27	0	2.25905	0.906994	7.54279
KPUS	2017	Khairpur Sugar Mills Limited	826	158	7	1	1	2	0	4	3	1	0.333333	0	28	0	-3.02538	0.923611	8.20532
KPUS	2018	Khairpur Sugar Mills Limited	826	158											29	0	2.46271	0.923611	8.22526
KPUS	2019	Khairpur Sugar Mills Limited	826	158											30	0	-2.14256	0.750612	8.28735
KSTM	2014	Khalid Siraj Textile Mills Limited	830	159	7	0	1	3	0	6	0	0	0	0	26	0	-8.80937	0.923611	6.37322
KSTM	2015	Khalid Siraj Textile Mills Limited	830	159	7	0	1	3	0	4	1	0	0	0.333333	27	0	-8.80937	0.923611	6.37322
KSTM	2016	Khalid Siraj Textile Mills Limited	830	159	7	0	1	1	0	6	1	0	0	0.333333	28	0	-8.0983	0.917932	6.37322
KSTM	2017	Khalid Siraj Textile Mills Limited	830	159	7	0	1	1	0	4	1	0	0	0.333333	29	0	-8.80937	0.923611	6.37322
KSTM	2018	Khalid Siraj Textile Mills Limited	830	159	7	0	1	1	0	4	1	0	0	0.333333	30	0	-8.80937	0.923611	6.37322
KSTM	2019	Khalid Siraj Textile Mills Limited	830	159	7	0	1	1	0	5	0	0	0	0	31	0	-8.2752	0.923611	6.37322
KHSM	2014	Khurshid Spinning Mills Limited	830	160	7	2	0	0	0	4			0.5	0	25	0	-4.10203	0.923611	6.37322
KHSM	2015	Khurshid Spinning Mills Limited	830	160	7	2	0	0	0	5			0.5	0	26	0	-7.90544	0.923611	6.37322
KHSM	2016	Khurshid Spinning Mills Limited	830	160	7	5	0	0	0	4			0.5	0	27	0	-5.48709	0.923611	6.37322
KHSM	2017	Khurshid Spinning Mills Limited	830	160	7	5	0	0	0	4			0.5	0	28	0	-0.553997	0.923611	6.37322
KHSM	2018	Khurshid Spinning Mills Limited	830	160	7	5	0	0	0	5			0.5	0	29	0	-1.10926	0.923611	6.37322
KHSM	2019	Khurshid Spinning Mills Limited	830	160	7	3	0	0	0	5			0.5	0	30	0	-5.97234	0.923611	6.37322
KHYT	2014	Khyber Textile Mills Limited	829	161	8	2	1	1	0	4	1	0	0.333333	0	53	0	-0.282805	0.482131	6.37322
KHYT	2015	Khyber Textile Mills Limited	829	161	8	2	1	1	0	4	1	0	0.333333	0	54	0	-0.2582	0.245869	6.37322
KHYT	2016	Khyber Textile Mills Limited	829	161	8	2	1	1	0	4	1	0	0.333333	0	55	0	-0.260573	0.245785	6.37322
KHYT	2017	Khyber Textile Mills Limited	829	161	7	1	1	1	0	4	1	0	0.333333	0.333333	56	0	-3.05224	0.246646	6.37322
KHYT	2018	Khyber Textile Mills Limited	829	161	7	1	1	1	0	4	1	0	0.333333	0.333333	57	0	2.06029	0.212506	6.37322
KHYT	2019	Khyber Textile Mills Limited	829	161	7	1	1	1	0	4	2	0	0.333333	0.333333	58	0	-0.537901	0.212506	6.91535
KOHC	2014	Kohat Cement Limited	804	162	7	1	1	3	0	7			0.333333		34	1	19.8949	0.393173	9.55758
KOHC	2015	Kohat Cement Limited	804	162	7	1	1	1	0	4			0.333333		35	1	19.8949	0.367155	9.74458
KOHC	2016	Kohat Cement Limited	804	162	7	1	1	1	0	4			0.333333		36	1	19.8949	0.288189	9.87019
KOHC	2017	Kohat Cement Limited	804	162	7	1	1	1	0	7			0.333333		37	1	19.8949	0.241971	9.91305
KOHC	2018	Kohat Cement Limited	804	162	7	1	1	1	0	4			0.333333		38	1	17.0282	0.229007	10.0569
KOHC	2019	Kohat Cement Limited	804	162	7	1	1	1	0	4			0.333333		39	1	11.739	0.371779	10.3519
KOHTM	2014	Kohat Textile Mills Limited	829	163	7	0	1	1	0	5	1	0	0	0.333333	47	0	6.3577	0.626805	7.49948
KOHTM	2015	Kohat Textile Mills Limited	829	163	7	0	1	1	0	4	1	0	0	0.333333	48	0	2.37451	0.599633	7.4149
KOHTM	2016	Kohat Textile Mills Limited	829	163	7	0	1	1	0	4	1	0	0	0.333333	49	0	-0.898363	0.59106	7.58761
KOHTM	2017	Kohat Textile Mills Limited	829	163	7	1	1	1	0	5	2	0	0.333333	0.333333	50	0	2.78126	0.60649	7.6669
KOHTM	2018	Kohat Textile Mills Limited	829	163	7	1	1	1	0	5	2	0	0.333333	0.333333	51	0	2.61733	0.662805	7.80626
KOHTM	2019	Kohat Textile Mills Limited	829	163	7	1	1	1	0	5	2	0	0.333333	0.333333	52	0	2.45377	0.514	8.16456
KOHE	2014	Kohinoor Energy Limited	824	164	7	2	0	0	0	7	1	0	0.5	0.25	20	1	10.5258	0.361471	9.22827
KOHE	2015	Kohinoor Energy Limited	824	164	7	3	0	0	0	5	1	0	0.5	0	21	1	9.4161	0.292869	9.10062
KOHE	2016	Kohinoor Energy Limited	824	164	7	3	0	0	0	5	1	1	0.5	0	22	1	7.91498	0.306911	9.08128
KOHE	2017	Kohinoor Energy Limited	824	164	7	3	0	0	0	5	1	1	0.5	0	23	1	8.15033	0.386667	9.1978
KOHE	2018	Kohinoor Energy Limited	824	164	7	3	1	1	0	5	1	1	0.5	0	24	1	6.33476	0.478962	9.35235
KOHE	2019	Kohinoor Energy Limited	824	164	7	3	1	1	0	5	2	1	0.5	0	25	1	4.78655	0.490564	9.35217
KOIL	2014	Kohinoor Industries Limited	829	165	7	1	0	0	0	4	2	0	0.333333	0.333333	61	0	-3.07811	0.606699	6.63743
KOIL	2015	Kohinoor Industries Limited	829	165	7	1	0	0	0	4	2	0	0.333333	0.333333	62	0	1.09544	0.591896	6.62301
KOIL	2016	Kohinoor Industries Limited	829	165	7	1	0	0	0	4	2	0	0.333333	0.333333	63	0	9.8281	0.529652	6.69316
KOIL	2017	Kohinoor Industries Limited	829	165	7	1	0	0	0	4	2	0	0.25	0.5	63	0	1.87735	0.512661	6.68868
KOIL	2018	Kohinoor Industries Limited	829	165	7	1	0	0	0	4	4	0	0.25	0.5	63	0	5.14918	0.490304	6.7273
KOIL	2019	Kohinoor Industries Limited	829	165	7	1	0	0	0	4	4	0	0.25	0.5	63	0	3.50107	0.471846	6.75497
KML	2014	Kohinoor Mills Limited	829	166	7	1	0	0	0	4	5	0	0.25	0.75	27	0	0.903278	0.742115	8.69736
KML	2015	Kohinoor Mills Limited	829	166	7	1	0	0	0	4	5	0	0.25	0.75	28	0	3.81286	0.68399	8.74459
KML	2016	Kohinoor Mills Limited	829	166	7	1	0	0	0	5	5	0	0.25	0.75	29	0	3.19208	0.693243	8.75667
KML	2017	Kohinoor Mills Limited	829	166	7	1	0	0	0	6	5	0	0.25	0.75	30	0	3.57624	0.681608	8.78541
KML	2018	Kohinoor Mills Limited	829	166	7	1	0	0	0	4	5	0	0.25	0.75	31	0	2.96156	0.649524	9.08986
KML	2019	Kohinoor Mills Limited	829	166	7	2	1	1	0	4	5	0	0.5	0.75	32	0	7.94251	0.654869	9.29359
KOHP	2014	Kohinoor Power Company Limited	824	167	7	1	0	0	1	4	1	0	0.333333	0.333333	24	0	-8.80937	0.212506	6.37322
KOHP	2015	Kohinoor Power Company Limited	824	167	7	1	0	0	1	4	1	0	0.333333	0.333333	25	0	-8.80937	0.212506	6.37322
KOHP	2016	Kohinoor Power Company Limited	824	167	7	1	0	0	0	5	1	0	0.333333	0.333333	26	0	-4.6497	0.212506	6.37322
KOHP	2017	Kohinoor Power Company Limited	824	167	7	1	0	0	0	4	1	0	0.25	0.25	27	0	-3.71838	0.212506	6.37322
KOHP	2018	Kohinoor Power Company Limited	824	167	7	1	0	0	0	4	1	0	0.25	0.25	28	0	-8.80937	0.212506	6.37322
KOHP	2019	Kohinoor Power Company Limited	824	167	7	1	0	0	0	4	2	0	0.25	0.5	29	0	-8.80937	0.212506	6.37322
KOSM	2014	Kohinoor Spinning Mills Limited	829	168	8	1	0	0	0	4			0		30	0	4.3177	0.580504	8.38515
KOSM	2015	Kohinoor Spinning Mills Limited	829	168	8	1	0	0	0	4			0		31	0	-5.62997	0.621107	8.31153
KOSM	2016	Kohinoor Spinning Mills Limited	829	168	8	1	0	0	0	4			0		32	0	-8.80937	0.887643	8.15158
KOSM	2017	Kohinoor Spinning Mills Limited	829	168	8	1	0	0	0	4			0		33	0	-8.80937	0.923611	8.06564
KOSM	2018	Kohinoor Spinning Mills Limited	829	168	8	1	0	0	0	6			0		34	0	-8.80937	0.923611	8.01236
KOSM	2019	Kohinoor Spinning Mills Limited	829	168	8	1	0	0	0	4	1	0	0.333333	0.333333	35	0	-8.80937	0.923611	7.97242
KTML	2014	Kohinoor Textile Mills Limited	829	169	8	1	0	0	0	4			0.333333		63	0	7.99289	0.389473	9.68792
KTML	2015	Kohinoor Textile Mills Limited	829	169	8	1	0	0	0	4			0.333333		63	0	13.6617	0.336646	9.77643
KTML	2016	Kohinoor Textile Mills Limited	829	169	8	1	0	0	0	4			0.333333		63	0	13.7201	0.323457	9.86036
KTML	2017	Kohinoor Textile Mills Limited	829	169	8	1	0	0	0	4			0.333333		63	0	13.9915	0.328856	9.94005
KTML	2018	Kohinoor Textile Mills Limited	829	169	8	1	0	0	0	6			0.333333		63	0	8.6607	0.363916	10.1215
KTML	2019	Kohinoor Textile Mills Limited	829	169	8	1	0	0	0	4			0.333333		63	0	8.92855	0.335847	10.1483
KAPCO	2014	Kot Addu Power Company Limited	824	170	7	1	0	0	0	5	2	1	0.25	0.25	15	1	11.8823	0.719064	10.7598
KAPCO	2015	Kot Addu Power Company Limited	824	170	7	1	0	0	0	5	2	1	0.25	0.25	15	1	15.3619	0.69117	10.7598
KAPCO	2016	Kot Addu Power Company Limited	824	170	7	1	0	0	0	8	2	1	0.25	0.25	15	1	14.8393	0.664297	10.7598
KAPCO	2017	Kot Addu Power Company Limited	824	170	7	1	0	0	0	5	4	1	0.25	0.25	15	1	12.1319	0.719799	10.7598
KAPCO	2018	Kot Addu Power Company Limited	824	170	7	3	0	0	0	8	4	1	0.5	0.5	15	1	11.418	0.746523	10.7598
KAPCO	2019	Kot Addu Power Company Limited	824	170	8	4	1	1	0	6	4	1	0.5	0.5	15	1	13.6159	0.704445	10.7598
LPL	2014	Lalpir Power Limited	824	171	7	1	0	0	0	6	2	0	0.333333	0.333333	20	0	3.35576	0.479396	10.07
LPL	2015	Lalpir Power Limited	824	171	7	1	0	0	0	5	3	1	0.333333	0.333333	21	0	3.95532	0.423546	9.97518
LPL	2016	Lalpir Power Limited	824	171	7	1	0	0	0	5	4	1	0.333333	0.333333	22	0	4.17628	0.470202	10.0782
LPL	2017	Lalpir Power Limited	824	171	7	1	0	0	0	6	5	1	0.333333	0.666667	23	0	4.10731	0.459128	10.0721
LPL	2018	Lalpir Power Limited	824	171	7	1	0	0	0	5	5	1	0.333333	0.666667	24	0	2.75366	0.514722	10.2089
LPL	2019	Lalpir Power Limited	824	171	7	1	0	0	0		5	1	0.333333	0.666667	25	0	6.91471	0.498348	10.2941
LMSM	2014	Land Mark Spinning Industries Limited	830	172	7	7	1	2	1	4	1	0	0.5	0	33	0	-7.22493	0.869637	6.37322
LMSM	2015	Land Mark Spinning Industries Limited	830	172	7	3	1	3	0	4	1	0	0.5	0	34	0	-5.26272	0.556203	6.37322
LMSM	2016	Land Mark Spinning Industries Limited	830	172	7	1	1	3	0	4	1	0	0	0	35	0	-8.80937	0.677673	6.37322
LMSM	2017	Land Mark Spinning Industries Limited	830	172	7	2	1	2	0	4	2	0	0.333333	0.333333	36	0	-8.80937	0.923611	6.37322
LMSM	2018	Land Mark Spinning Industries Limited	830	172	7	2	1	2	0	4	2	0	0.333333	0.333333	37	0	-8.80937	0.923611	6.37322
LMSM	2019	Land Mark Spinning Industries Limited	830	172	7	2	1	2	0	5	2	0	0.333333	0.333333	38	0	-1.06593	0.923611	6.37322
LPGL	2014	Leiner Pak Gelatine Limited	805	173	7	1	0	0	0	5	2	1	0.333333	0.333333	31	0	-8.80937	0.481576	6.37322
LPGL	2015	Leiner Pak Gelatine Limited	805	173	7	1	0	0	0	5	2	1	0.333333	0.333333	32	0	0.296696	0.546075	6.37322
LPGL	2016	Leiner Pak Gelatine Limited	805	173	7	1	0	0	0	5	2	1	0.333333	0.333333	33	0	1.62671	0.459064	6.48135
LPGL	2017	Leiner Pak Gelatine Limited	805	173	7	1	0	0	0	6	3	1	0.333333	0.333333	34	0	0.673848	0.470999	6.49507
LPGL	2018	Leiner Pak Gelatine Limited	805	173	7	1	1	1	0	7	3	1	0.333333	0.333333	35	0	0.522521	0.51636	6.57334
LPGL	2019	Leiner Pak Gelatine Limited	805	173	7	2	1	1	0	6	3	1	0.333333	0.333333	36	0	1.32878	0.52793	6.75715
Loads	2014	Loads Limited	802	174											35	1
Loads	2015	Loads Limited	802	174	8	1	0	0	0	5	5	1	0.25	0.5	36	1	8.21533	0.504651	7.89955
Loads	2016	Loads Limited	802	174	8	1	0	0	0	5	5	1	0.25	0.5	37	1	4.68277	0.524745	8.0134
Loads	2017	Loads Limited	802	174	8	1	0	0	0	4	5	1	0.25	0.5	38	1	7.03315	0.212506	8.26373
Loads	2018	Loads Limited	802	174	9	2	1	1	0	6	5	1	0.25	0.5	39	1	2.3688	0.428827	8.58536
Loads	2019	Loads Limited	802	174	9	3	1	1	0	5	7	1	0.25	0.75	40	1	2.44532	0.472919	8.60132
LOTCHEM	2014	Lotte Chemical Pakistan Limited	805	175	8	2	1	1	0	4	5	1	0.333333	0.333333	15	1	-8.80937	0.366282	9.73467
LOTCHEM	2015	Lotte Chemical Pakistan Limited	805	175	8	2	0	0	0	5	5	1	0.333333	0.333333	15	1	-3.64314	0.422695	9.7554
LOTCHEM	2016	Lotte Chemical Pakistan Limited	805	175	8	2	0	0	0	4	5	1	0.333333	0.333333	15	1	2.68219	0.414136	9.77214
LOTCHEM	2017	Lotte Chemical Pakistan Limited	805	175	7	1	1	1	0	4	5	1	0.333333	0.333333	16	1	4.35658	0.480208	9.93018
LOTCHEM	2018	Lotte Chemical Pakistan Limited	805	175	8	1	1	1	0	5	5	1	0.333333	0.333333	17	1	19.8949	0.411529	9.96524
LOTCHEM	2019	Lotte Chemical Pakistan Limited	805	175	8	1	1	1	0	5	5	1	0.333333	0.333333	18	1	19.8949	0.42629	10.2229
LUCK	2014	Lucky Cement Limited	804	176	7	1	1	1	0	5	2	0	0	0.4	19	1	19.8949	0.212506	10.7598
LUCK	2015	Lucky Cement Limited	804	176	8	1	1	1	0	5	4	0	0.166667	0.666667	20	1	19.8949	0.212506	10.7598
LUCK	2016	Lucky Cement Limited	804	176	8	1	1	1	0	5	4	0	0.166667	0.666667	21	1	19.8949	0.212506	10.7598
LUCK	2017	Lucky Cement Limited	804	176	8	1	1	1	0	6	4	0	0.166667	0.666667	22	1	19.292	0.212506	10.7598
LUCK	2018	Lucky Cement Limited	804	176	8	1	1	1	0	6	4	0	0.166667	0.666667	23	1	13.8705	0.212506	10.7598
LUCK	2019	Lucky Cement Limited	804	176	7	2	1	1	0	5	3	0	0.4	0.6	24	1	9.77	0.245991	10.7598
MACFL	2014	Macpac Films Limited	818	177	9	1	0	0	0	4	1	0	0.333333	0.333333	21	1	2.44555	0.651768	7.15653
MACFL	2015	Macpac Films Limited	818	177	9	1	0	0	0	4	1	0	0.333333	0.333333	22	1	9.37161	0.630473	7.22501
MACFL	2016	Macpac Films Limited	818	177	9	1	0	0	0	4	1	0	0.333333	0.333333	23	1	7.46135	0.644206	7.35037
MACFL	2017	Macpac Films Limited	818	177	9	1	0	0	0	4	2	0	0.333333	0.333333	24	1	8.07879	0.619757	7.35295
MACFL	2018	Macpac Films Limited	818	177	8	1	0	0	0	4	1	0	0.333333	0.333333	25	1	2.96042	0.594529	7.71075
MACFL	2019	Macpac Films Limited	818	177	7	2	0	0	0		1	0	0.333333	0.333333	26	1	-8.03927	0.738542	7.82251
MLCF	2014	Maple Leaf Cement Factory Limited	804	178	8	1	0	0	0	4	2	0	0.25	0.25	61	1	11.2512	0.541194	10.3707
MLCF	2015	Maple Leaf Cement Factory Limited	804	178	8	1	0	0	0	4	4	0	0.25	0.5	62	1	14.4162	0.434273	10.3489
MLCF	2016	Maple Leaf Cement Factory Limited	804	178	8	1	0	0	0	4	4	0	0.25	0.5	63	1	19.8949	0.333666	10.3742
MLCF	2017	Maple Leaf Cement Factory Limited	804	178	8	1	0	0	0	4	4	0	0.25	0.5	63	1	17.6994	0.389231	10.5666
MLCF	2018	Maple Leaf Cement Factory Limited	804	178	8	1	0	0	0	5	4	0	0.25	0.5	63	1	7.484	0.490688	10.7598
MLCF	2019	Maple Leaf Cement Factory Limited	804	178	8	1	0	0	0	4	4	0	0.25	0.5	63	1	2.5231	0.537362	10.7598
MQTM	2014	Maqbool Textile Mills Limited	830	179	8	0	1	2	1	4			0		25	1	2.83667	0.494047	7.85396
MQTM	2015	Maqbool Textile Mills Limited	830	179	7	1	0	0	0	5			0		26	1	-1.84578	0.574643	7.9807
MQTM	2016	Maqbool Textile Mills Limited	830	179	7	1	0	0	0	5			0		27	1	-0.991784	0.62477	8.05863
MQTM	2017	Maqbool Textile Mills Limited	830	179	7	1	0	0	0	5			0.333333		28	1	2.03713	0.602215	8.04136
MQTM	2018	Maqbool Textile Mills Limited	830	179	7	2	0	0	0	5			0.333333		29	1	3.19106	0.623457	8.14092
MQTM	2019	Maqbool Textile Mills Limited	830	179	7	2	0	0	0	5			0.333333		30	1	3.34677	0.604294	8.47347
MARI	2014	Mari Petroleum Company Limited	820	180	13	1	0	0	0	5	3	0	0.2	0.2	30	1	7.36196	0.717098	10.7598
MARI	2015	Mari Petroleum Company Limited	820	180	13	1	0	0	0	6	3	0	0.2	0.2	31	1	9.97942	0.824897	10.7598
MARI	2016	Mari Petroleum Company Limited	820	180	13	1	0	0	0	5	4	0	0.2	0.2	32	1	11.0166	0.715144	10.7598
MARI	2017	Mari Petroleum Company Limited	820	180	13	1	0	0	0	5	3	0	0.2	0.2	33	1	11.9125	0.727147	10.7598
MARI	2018	Mari Petroleum Company Limited	820	180	13	1	0	0	0	5	4	0	0.25	0.25	34	1	14.0751	0.72121	10.7598
MARI	2019	Mari Petroleum Company Limited	820	180	13	2	1	1	0	5	4	0	0.25	0.5	35	1	15.7721	0.710961	10.7598
MSOT	2014	Masood Textile Mills Limited	829	181	7	1	0	0	0	4	2	1	0	0	29	0	5.30961	0.709454	10.0039
MSOT	2015	Masood Textile Mills Limited	829	181	7	1	1	1	0	5	2	1	0	0	30	0	4.49327	0.692576	10.042
MSOT	2016	Masood Textile Mills Limited	829	181	7	1	1	1	0	6	2	1	0	0	31	0	4.03739	0.660184	10.0314
MSOT	2017	Masood Textile Mills Limited	829	181	7	1	1	1	0	5	2	1	0	0	32	0	3.69231	0.652488	10.1998
MSOT	2018	Masood Textile Mills Limited	829	181	7	1	1	1	0	4	2	1	0	0	33	0	4.04882	0.679219	10.3804
MOST	2019	Masood Textile Mills Limited	829	181	7	1	1	1	0	6	2	1	0.333333	0	34	0
MDTL	2014	Media Times Limited	828	182	7	1	1	4	0	5			0.333333		15	1	-8.80937	0.787155	6.81237
MDTL	2015	Media Times Limited	828	182	7	1	1	4	0	4			0.333333		15	1	-8.80937	0.923611	6.65747
MDTL	2016	Media Times Limited	828	182	7	1	1	4	0	4			0.333333		15	1	-8.80937	0.923611	6.52568
MDTL	2017	Media Times Limited	828	182	7	1	1	4	0	5			0.333333		15	1	-8.80937	0.923611	6.37322
MDTL	2018	Media Times Limited	828	182	7	1	1	4	0	5			0.333333		15	1	-8.80937	0.923611	6.37322
MDTL	2019	Media Times Limited	828	182	7	1	1	4	0	5			0.333333		15	1	-8.80937	0.923611	6.37322
MEHT	2014	Mehmood Textile Mills Limited	829	183	7	0	1	1	0	4			0		53	0	5.2031	0.512344	9.11845
MEHT	2015	Mehmood Textile Mills Limited	829	183	7	0	1	1	0	4			0		54	0	4.65894	0.593421	9.34928
MEHT	2016	Mehmood Textile Mills Limited	829	183	7	0	1	1	0	4			0		55	0	0.0245884	0.582494	9.27764
MEHT	2017	Mehmood Textile Mills Limited	829	183	7	1	0	0	0	5			0.333333		56	0	2.19093	0.667137	9.57281
MEHT	2018	Mehmood Textile Mills Limited	829	183	7	1	0	0	0	4			0.333333		57	0	1.57749	0.741594	9.80948
MEHT	2019	Mehmood Textile Mills Limited	829	183	7	1	0	0	0	5			0.333333		58	0	4.20455	0.661031	10.1372
MRNS	2014	Mehran Sugar Mills Limited	826	184	8	2	0	0	0	4	4	0	0.25	0.75	46	1	9.4762	0.516077	8.13572
MRNS	2015	Mehran Sugar Mills Limited	826	184	8	2	0	0	0	5	4	0	0.25	0.75	47	1	11.4291	0.610913	8.47323
MRNS	2016	Mehran Sugar Mills Limited	826	184	8	2	0	0	0	4	4	0	0.25	0.75	48	1	14.7896	0.485598	8.41554
MRNS	2017	Mehran Sugar Mills Limited	826	184	8	2	0	0	0	5	4	0	0.25	0.75	49	1	3.46943	0.612377	8.6522
MRNS	2018	Mehran Sugar Mills Limited	826	184	8	2	0	0	0	4	4	0	0.25	0.75	50	1	6.28765	0.618208	8.82972
MRNS	2019	Mehran Sugar Mills Limited	826	184	8	2	0	0	0	4	4	0	0.25	0.75	51	1	7.35479	0.653204	8.84843
MERIT	2014	Merit Packaging Limited	822	185	8	1	0	0	0	6	2	0	0.333333	0.333333	34	0	0.452392	0.668877	7.33856
MERIT	2015	Merit Packaging Limited	822	185	8	1	0	0	0	5	2	0	0.333333	0.333333	35	0	1.47943	0.690959	7.43279
MERIT	2016	Merit Packaging Limited	822	185	8	1	0	0	0	5	2	0	0.333333	0.333333	36	0	0.395135	0.758739	7.78709
MERIT	2017	Merit Packaging Limited	822	185	8	1	1	1	0	4	2	0	0.333333	0	37	0	0.0909458	0.798685	8.02151
MERIT	2018	Merit Packaging Limited	822	185	8	3	1	1	0	7	2	0	0.333333	0.333333	38	0	-1.05866	0.735507	8.23379
MERIT	2019	Merit Packaging Limited	822	185	8	3	1	1	0	5	2	0	0.333333	0.333333	39	0	-7.58048	0.779762	8.43884
MTIL	2014	Mian Textile Industries Limited	829	186	7	0	1	1	1	6	1	0	0	0	28	0	-6.86555	0.923611	6.37322
MTIL	2015	Mian Textile Industries Limited	829	186	8	0	1	2	0	4	1	1	0	0	29	0	-6.74385	0.923611	6.37322
MTIL	2016	Mian Textile Industries Limited	829	186	8	0	1	2	0	4	1	1	0	0	30	0	-0.0427127	0.923611	6.37322
MTIL	2017	Mian Textile Industries Limited	829	186	7	0	1	2	0	4	1	1	0	0	31	0	16.2927	0.923611	6.37322
MTIL	2018	Mian Textile Industries Limited	829	186	7	2	1	2	0	5	1	1	0.333333	0	32	0	13.0378	0.923611	6.37322
MTIL	2019	Mian Textile Industries Limited	829	186	7	2	1	2	0	5	1	1	0.333333	0	33	0	19.8949	0.586999	6.37322
MTL	2014	Millat Tractors Limited	801	187	8	1	0	0	0	6	2	0	0.25	0.25	50	1	19.8949	0.360531	8.85625
MTL	2015	Millat Tractors Limited	801	187	8	1	0	0	0	4	2	0	0.25	0.25	51	1	19.8949	0.388856	8.95017
MTL	2016	Millat Tractors Limited	801	187	8	1	0	0	0	6	2	0	0.25	0.25	52	1	19.8949	0.570861	9.17485
MTL	2017	Millat Tractors Limited	801	187	8	1	0	0	0	5	2	0	0.25	0.25	53	1	19.8949	0.664353	9.74862
MTL	2018	Millat Tractors Limited	801	187	8	1	1	1	0	5	3	0	0.25	0.25	54	1	19.8949	0.658758	9.71543
MTL	2019	Millat Tractors Limited	801	187	8	1	1	1	0	5	3	0	0.25	0.25	55	1	19.8949	0.542927	9.26617
MIRKS	2014	Mirpurkhas Sugar Mills Limited	826	188	8	1	0	0	0	5	5	1	0.25	0.25	50	0	2.63018	0.488844	8.08168
MIRKS	2015	Mirpurkhas Sugar Mills Limited	826	188	8	1	0	0	0	5	4	0	0.25	0.5	51	0	3.48393	0.470005	8.35149
MIRKS	2016	Mirpurkhas Sugar Mills Limited	826	188	8	1	0	0	0	5	4	0	0.25	0.5	52	0	4.28621	0.441202	8.56835
MIRKS	2017	Mirpurkhas Sugar Mills Limited	826	188	8	1	0	0	0	5	4	0	0.25	0.5	53	0	-3.96874	0.660207	8.90664
MIRKS	2018	Mirpurkhas Sugar Mills Limited	826	188	8	2	0	0	0	5	4	0	0.25	0.5	54	0	1.71631	0.654076	8.78035
MIRKS	2019	Mirpurkhas Sugar Mills Limited	826	188	8	2	0	0	0	5	4	0	0.25	0.5	55	0	7.20048	0.657982	8.66571
MFFL	2014	Mitchells Fruit Farms Limited	810	189	8	1	1	1	0	4			0.333333		63	1	8.52445	0.586952	7.24536
MFFL	2015	Mitchells Fruit Farms Limited	810	189	10	1	1	1	0	4	1		0		63	1	1.88996	0.581446	7.22112
MFFL	2016	Mitchells Fruit Farms Limited	810	189	11	1	1	1	0	6	1		0		63	1	0.147986	0.617724	7.25488
MFFL	2017	Mitchells Fruit Farms Limited	810	189	11	1	1	1	0	5	1		0		63	1	-0.710227	0.679477	7.35537
MFFL	2018	Mitchells Fruit Farms Limited	810	189	11	2	1	1	0	4	1		0.333333		63	1	-8.80937	0.859842	7.30875
MFFL	2019	Mitchells Fruit Farms Limited	810	189	11	2	1	1	0	4	1		0.333333		63	1	-3.83501	0.905887	7.20303
MUBT	2014	Mubarak Textile Mills Limited	829	190	7	0	0	0	0	6	3	1		0.333333	20	0
MUBT	2015	Mubarak Textile Mills Limited	829	190	7	0	0	0	0	5	3	1		0.333333	21	0
MUBT	2016	Mubarak Textile Mills Limited	829	190	7	0	0	0	0	5	3	1		0.333333	22	0
MUBT	2017	Mubarak Textile Mills Limited	829	190	7	1	0	0	0	6	3	1	0	0.333333	23	0	-0.216826	0.454653	6.37322
MUBT	2018	Mubarak Textile Mills Limited	829	190	7	1	0	0	0	5	3	1	0	0.333333	24	0	-1.96314	0.473054	6.37322
MUBT	2019	Mubarak Textile Mills Limited	829	190	7	1	0	0	0	5	3	1	0	0.333333	25	0	0.603648	0.469175	6.37322
MUGHAL	2014	Mughal Iron and Steel Industries Limited	808	191											15	0	5.62123	0.74511	8.86414
MUGHAL	2015	Mughal Iron and Steel Industries Limited	808	191	7	1	0	0	0	6	4	1	0.25	0.75	15	0	6.32087	0.682508	9.34746
MUGHAL	2016	Mughal Iron and Steel Industries Limited	808	191	9	1	0	0	0	6	5	1	0.25	0.75	15	0	10.9696	0.640464	9.37418
MUGHAL	2017	Mughal Iron and Steel Industries Limited	808	191	9	1	0	0	0	6	5	1	0.25	0.75	15	0	7.62808	0.585797	9.68182
MUGHAL	2018	Mughal Iron and Steel Industries Limited	808	191	9	1	0	0	0	4	5	1	0.25	0.75	15	0	9.17739	0.572734	9.76852
MUGHAL	2019	Mughal Iron and Steel Industries Limited	808	191	9	1	0	0	0	4	5	1	0.25	0.75	15	0	7.67378	0.668569	10.0275
MUREB	2014	Murree Brewery Company Limited	810	192	7	2	1	1	0	4	2	1	0.25	0.25	63	1	18.432	0.212506	8.93788
MUREB	2015	Murree Brewery Company Limited	810	192	7	2	1	1	0	4	2	1	0.25	0.25	63	1	19.2226	0.212506	9.0454
MUREB	2016	Murree Brewery Company Limited	810	192	7	2	1	1	0	4	2	1	0.25	0.25	63	1	16.5059	0.212506	9.15817
MUREB	2017	Murree Brewery Company Limited	810	192	7	2	1	1	0	6	4	1	0.25	0.5	63	1	13.044	0.212506	9.2454
MUREB	2018	Murree Brewery Company Limited	810	192	8	3	1	1	0	7	4	1	0.5	0.5	63	1	16.7602	0.212506	9.29707
MUREB	2019	Murree Brewery Company Limited	810	192	7	3	1	1	0	5	4	1	0.5	0.25	63	1	14.1492	0.212506	9.37179
NATM	2014	Nadeem Textile Mills Limited		193	7	0	1	3	0	6	2	1	0	0		0	3.41028	0.755023	7.7913
NATM	2015	Nadeem Textile Mills Limited	830	193	7	0	1	3	0	4	2	1	0	0	29	0	-2.70572	0.796183	7.8145
NATM	2016	Nadeem Textile Mills Limited	830	193	7	1	1	3	0	7	2	1	0.333333	0	30	0	-4.93722	0.729375	8.00888
NATM	2017	Nadeem Textile Mills Limited	830	193	9	1	1	3	0	7	2	1	0.333333	0	31	0	0.73315	0.727738	8.11384
NATM	2018	Nadeem Textile Mills Limited	830	193	9	2	1	3	0	6	2	1	0.333333	0	32	0	4.09521	0.744096	8.32104
NATM	2019	Nadeem Textile Mills Limited	830	193	9	2	1	3	0	5	2	1	0.333333	0	33	0	7.6533	0.710579	8.34672
NAGC	2014	Nagina Cotton Mills Limited	829	194	9	1	1	1	0	4			0.333333		47	0	9.37874	0.360945	7.96681
NAGC	2015	Nagina Cotton Mills Limited	829	194	9	1	1	1	0	4			0.333333		48	1	5.34732	0.324419	7.92599
NAGC	2016	Nagina Cotton Mills Limited	829	194	9	1	1	1	0	4			0.333333		49	1	-2.10735	0.438173	8.02532
NAGC	2017	Nagina Cotton Mills Limited	829	194	9	1	1	1	0	4			0.333333		50	1	3.03184	0.519795	8.20445
NAGC	2018	Nagina Cotton Mills Limited	829	194	9	1	1	1	0	4			0.333333		51	1	4.53289	0.621457	8.50344
NAGC	2019	Nagina Cotton Mills Limited	829	194											52	1	6.20824	0.652057	8.6685
NATF	2014	National Foods Limited	810	195	7	2	0	0	0	5	3	0	0.4	0.4	44	1	19.8949	0.556861	8.51368
NATF	2015	National Foods Limited	810	195	7	2	0	0	0	7	3	0	0.5	0.5	45	1	19.8949	0.503713	8.62246
NATF	2016	National Foods Limited	810	195	7	1	1	2	0	6	3	0	0.25	0.75	46	1	16.9111	0.622255	8.79107
NATF	2017	National Foods Limited	810	195	7	1	1	2	0	8	3	0	0.25	0.75	47	1	16.5815	0.598453	8.97697
NATF	2018	National Foods Limited	810	195	7	1	1	2	0	5	3	0	0.25	0.75	48	1	12.0661	0.584659	9.08341
NATF	2019	National Foods Limited	810	195	7	1	1	2	0		3	0	0.25	0.75	49	1	13.1544	0.583215	9.24557
NRL	2014	National Refinery Limited	825	196	7	3	0	0	0	5	2	0	0.5	0.5	51	1	3.56155	0.496105	10.7598
NRL	2015	National Refinery Limited	825	196	7	2	0	0	0	5	3	0	0.5	0.5	52	1	11.5687	0.373033	10.7598
NRL	2016	National Refinery Limited	825	196	7	2	0	0	0	5	3	0	0.333333	0.75	53	1	18.8015	0.313789	10.7598
NRL	2017	National Refinery Limited	825	196	7	2	0	0	0	5	3	0	0.333333	0.75	54	1	13.5457	0.293977	10.7598
NRL	2018	National Refinery Limited	825	196	7	3	0	0	0	5	3	0	0.333333	0.75	55	1	1.37862	0.342824	10.7598
NRL	2019	National Refinery Limited	825	196	7	2	0	0	0	5	3	1	0.333333	0.75	56	1	-8.80937	0.555275	10.7598
NSRM	2014	National Silk and Rayon Mills Limited	827	197	7	1	1	4	0	10	1	0	0.333333	0.333333	62	0	3.70485	0.369782	6.37322
NSRM	2015	National Silk and Rayon Mills Limited	827	197	7	1	1	4	0	10	1	0	0.333333	0.333333	63	0	4.87497	0.354861	6.37322
NSRM	2016	National Silk and Rayon Mills Limited	827	197	7	1	1	4	0	10	1	0	0.333333	0.333333	63	0	3.28753	0.284892	6.90546
NSRM	2017	National Silk and Rayon Mills Limited	827	197	7	1	1	4	0	9	1	0	0.333333	0.333333	63	0	3.38649	0.27331	6.90731
NSRM	2018	National Silk and Rayon Mills Limited	827	197	7	1	1	4	0	10	1	0	0.333333	0.333333	63	0	3.76096	0.216019	6.87094
NSRM	2019	National Silk and Rayon Mills Limited	827	197	7	1	1	4	0	9	1	0	0.333333	0.333333	63	0	2.72382	0.312768	7.02544
NCML	2014	Nazir Cotton Mills Limited		198													-5.00511	0.923611	6.37322
NCML	2015	Nazir Cotton Mills Limited	830	198	7		0	0	0	4	2	0		0	63	0	-2.15606	0.923611	6.37322
NCML	2016	Nazir Cotton Mills Limited	830	198	7		0	0	0	4	2	0		0	63	0	19.8949	0.886747	6.37322
NCML	2017	Nazir Cotton Mills Limited	830	198	7	1	0	0	0	4	2	0	0.333333	0.333333	63	0	-8.80937	0.923611	6.37322
NCML	2018	Nazir Cotton Mills Limited	830	198	7	1	0	0	0	5	2	0	0.333333	0.333333	63	0	-8.04135	0.923611	6.37322
NCML	2019	Nazir Cotton Mills Limited	830	198	7	1	0	0	0	5	2	0	0.333333	0.333333	63	0	-1.80332	0.636611	6.37322
NESTLE	2014	Nestle Pakistan Limited	810	199											36	1	19.8949	0.755897	10.7598
NESTLE	2015	Nestle Pakistan Limited	810	199											37	1	19.8949	0.743486	10.7598
NESTLE	2016	Nestle Pakistan Limited	810	199											38	1	19.8949	0.826472	10.7598
NESTLE	2017	Nestle Pakistan Limited	810	199	9	1	0	0	0	4			0.333333		39	1	19.8949	0.920571	10.7598
NESTLE	2018	Nestle Pakistan Limited	810	199	9	1	1	1	0	4			0.333333		40	1	19.8949	0.923611	10.7598
NESTLE	2019	Nestle Pakistan Limited	810	199	9	3	1	1	0	5			0.333333		41	1	16.4166	0.923611	10.7598
NETSOL	2014	NetSol Technologies Limited	828	200	7	3	0	0	0	4	2	0	0.5	0.333333	19	0	-8.80937	0.212506	8.79094
NETSOL	2015	NetSol Technologies Limited	828	200	7	3	0	0	0	4	2	0	0.5	0.333333	20	0	-2.31312	0.212506	8.76524
NETSOL	2016	NetSol Technologies Limited	828	200	7	3	0	0	0	5	3	0	0.5	0.333333	21	0	1.36153	0.212506	8.79576
NETSOL	2017	NetSol Technologies Limited	828	200	7	3	0	0	0	5	3	0	0.5	0.333333	22	0	4.90521	0.228824	8.90675
NETSOL	2018	NetSol Technologies Limited	828	200	7	3	0	0	0	5	3	0	0.5	0.333333	23	0	12.9306	0.225294	9.06304
NETSOL	2019	NetSol Technologies Limited	828	200	7	2	1	1	0	5	3	0	0.333333	0.333333	24	0	14.6353	0.236452	9.10608
NICL	2014	Nimir Industrial Chemicals Limited	805	201	10	2	0	0	0	4	4	1	0.333333	0.333333	25	1	9.88596	0.443702	7.87198
NICL	2015	Nimir Industrial Chemicals Limited	805	201	10	2	0	0	0	4	4	0	0.333333	0	26	1	9.33349	0.466947	8.05605
NICL	2016	Nimir Industrial Chemicals Limited	805	201	10	1	0	0	0	4	4	0	0.333333	0	27	1	14.9768	0.556268	8.30131
NICL	2017	Nimir Industrial Chemicals Limited	805	201	10	1	0	0	0	4	2	0	0.333333	0	28	1	12.8018	0.608297	8.60783
NICL	2018	Nimir Industrial Chemicals Limited	805	201	10	1	0	0	0	4	2	0	0.333333	0	29	1	11.6905	0.655413	8.93437
NICL	2019	Nimir Industrial Chemicals Limited	805	201	9	3	1	1	0	6	6	0	0.5	0.666667	30	1	13.6087	0.643543	9.04947
NRSL	2014	Nimir Resins Limited	805	202	8	0	0	0	0	4	2	1	0	0.333333	23	0	-3.87328	0.783488	7.30733
NRSL	2015	Nimir Resins Limited	805	202	7	1	0	0	0	8	2	1	0.333333	0.333333	24	0	-4.83511	0.813097	7.16163
NRSL	2016	Nimir Resins Limited	805	202	7	1	0	0	0	8	2	1	0.333333	0.333333	25	0	4.30482	0.654949	7.43422
NRSL	2017	Nimir Resins Limited	805	202	7	2	0	0	0	5	2	1	0.333333	0.333333	26	0	5.27339	0.568087	7.65271
NRSL	2018	Nimir Resins Limited	805	202	7	2	0	0	0	4	2	1	0.333333	0.333333	27	0	3.06475	0.636143	7.92964
NRSL	2019	Nimir Resins Limited	805	202	7	2	0	0	0	4	2	1	0.333333	0.333333	28	0	5.35656	0.618042	8.02367
NCL	2014	Nishat Chunian Limited	829	203	7	1	1	1	0	4	2	1	0	0.333333	24	0	3.57582	0.675509	10.1636
NCL	2015	Nishat Chunian Limited	829	203	7	1	1	1	0	6	2	1	0	0.333333	25	0	4.24102	0.630206	10.2021
NCL	2016	Nishat Chunian Limited	829	203	7	1	1	1	0	4	3	1	0.333333	0.333333	26	0	5.58448	0.61961	10.271
NCL	2017	Nishat Chunian Limited	829	203	7	1	1	1	0	4	3	1	0.333333	0.333333	27	0	5.13725	0.653175	10.4523
NCL	2018	Nishat Chunian Limited	829	203	8	1	1	2	0	4	4	1	0.333333	0.333333	28	0	7.00649	0.651963	10.5814
NCL	2019	Nishat Chunian Limited	829	203	8	1	1	1	0	4	5	1	0.25	0.75	29	0	8.4315	0.647457	10.6807
NCPL	2014	Nishat Chunian Power Limited	824	204	8	1	1	1	0	5			0.333333		15	1	10.5873	0.742756	10.2182
NCPL	2015	Nishat Chunian Power Limited	824	204	8	1	1	1	0	4			0.333333		15	1	12.7451	0.695501	10.096
NCPL	2016	Nishat Chunian Power Limited	824	204	8	1	1	1	0	4			0.333333		15	1	12.7128	0.66364	9.98419
NCPL	2017	Nishat Chunian Power Limited	824	204	8	1	1	1	0	4			0.333333		15	1	12.5913	0.614074	10.078
NCPL	2018	Nishat Chunian Power Limited	824	204	7	1	1	2	0	4			0.333333		15	1	12.9	0.536874	10.1814
NCPL	2019	Nishat Chunian Power Limited	824	204	8	1	1	2	0	4			0.333333		15	1	11.5538	0.514379	10.2945
NML	2014	Nishat Mills Limited	829	205	7	1	1	1	0	5	3	1	0.333333	0.333333	63	0	6.15728	0.293249	10.7598
NML	2015	Nishat Mills Limited	829	205	7	1	1	1	0	5	3	1	0.333333	0.333333	63	0	4.34044	0.247154	10.7598
NML	2016	Nishat Mills Limited	829	205	7	1	1	1	0	5	3	1	0.333333	0.333333	63	0	5.37063	0.229308	10.7598
NML	2017	Nishat Mills Limited	829	205	7	1	0	0	0	7	3	1	0.333333	0.333333	63	0	4.22851	0.252372	10.7598
NML	2018	Nishat Mills Limited	829	205	7	1	0	0	0	5	3	1	0.333333	0.333333	63	0	4.82512	0.263032	10.7598
NML	2019	Nishat Mills Limited	829	205	7	1	0	0	0	4	3	1	0.333333	0.333333	63	0	6.85966	0.337462	10.7598
NPL	2014	Nishat Power Limited	824	206	7	1	0	0	0	5	1	0	0.333333	0.333333	15	1	10.9994	0.609565	10.1858
NPL	2015	Nishat Power Limited	824	206	7	1	0	0	0	7			0.333333	0	15	1	13.5334	0.495735	10.0445
NPL	2016	Nishat Power Limited	824	206	7	1	0	0	0	4			0.333333	0	15	1	2.05778	0.401467	10.1314
NPL	2017	Nishat Power Limited	824	206	7	2	0	0	0	5			0.5	0	15	1	12.3961	0.402567	10.0546
NPL	2018	Nishat Power Limited	824	206	7	2	0	0	0	6			0.5	0	15	1	11.935	0.390457	10.2002
NPL	2019	Nishat Power Limited	824	206	7	2	0	0	0	4			0.5	0	15	1	12.9598	0.343035	10.278
NONS	2014	Noon Sugar Mills Limited	826	207	7	1	0	0	0	5			0.333333		50	0	-5.62933	0.709359	7.49042
NONS	2015	Noon Sugar Mills Limited	826	207	7	1	0	0	0	5			0.333333		51	0	-5.63953	0.725266	7.34815
NONS	2016	Noon Sugar Mills Limited	826	207	7	1	0	0	0	5			0.333333		52	0	3.03224	0.72721	7.44287
NONS	2017	Noon Sugar Mills Limited	826	207	7	2	0	0	0	6			0.5		53	0	4.74599	0.852096	8.29458
NONS	2018	Noon Sugar Mills Limited	826	207	7	2	0	0	0	6			0.5		54	0	6.7882	0.813562	8.28907
NONS	2019	Noon Sugar Mills Limited	826	207	7	2	0	0	0	6			0.5		55	0	6.46642	0.779449	8.34556
OGDC	2014	Oil and Gas Development Company Limited	820	208	12	9	0	0	0	8	3	0	0.5	0.4	53	1	19.8949	0.212506	10.7598
OGDC	2015	Oil and Gas Development Company Limited	820	208	12	9	0	0	0	8	3	0	0.5	0.4	54	1	19.8949	0.212506	10.7598
OGDC	2016	Oil and Gas Development Company Limited	820	208	12	6	0	0	0	8	3	0	0.5	0.4	55	1	13.6554	0.212506	10.7598
OGDC	2017	Oil and Gas Development Company Limited	820	208	12	6	0	0	0	8	3	0	0.5	0.4	56	1	14.21	0.212506	10.7598
OGDC	2018	Oil and Gas Development Company Limited	820	208	12	5	0	0	0	11	3	0	0.5	0.4	57	1	16.8989	0.212506	10.7598
OGDC	2019	Oil and Gas Development Company Limited	820	208	12	6	1	1	0	9	3	0	0.428571	0.428571	58	1	19.8949	0.212506	10.7598
OTSU	2014	Otsuka Pakistan Limited	823	209	9	1	0	0	0	4			0.333333		26	1	-8.80937	0.252509	7.36805
OTSU	2015	Otsuka Pakistan Limited	823	209	9	1	0	0	0	4			0.333333		27	1	-8.80937	0.909186	7.35414
OTSU	2016	Otsuka Pakistan Limited	823	209	9	1	0	0	0	4			0.333333		28	1	-8.80937	0.923611	7.36686
OTSU	2017	Otsuka Pakistan Limited	823	209	9	1	0	0	0	4			0.333333		29	1	13.4784	0.90528	7.28306
OTSU	2018	Otsuka Pakistan Limited	823	209	9	1	1	0	0	4			0.333333		30	1	8.71322	0.871941	7.36758
OTSU	2019	Otsuka Pakistan Limited	823	209	7	1	1	1	0	4			0.333333		31	1	-8.80937	0.923611	7.33344
PKGP	2014	PAKGEN Power Limited	824	210	8	1	0	0	0	7	1	0	0.333333	0	19	0	2.92075	0.312501	9.95024
PKGP	2015	PAKGEN Power Limited	824	210	8	1	0	0	0	5	2	0	0.333333	0.333333	20	0	6.25349	0.402663	10.1484
PKGP	2016	PAKGEN Power Limited	824	210	8	1	0	0	0	5	2	0	0.333333	0.333333	21	0	2.05778	0.401467	10.1314
PKGP	2017	PAKGEN Power Limited	824	210	8	1	0	0	0	7	3	0	0.333333	0.666667	22	0	4.89159	0.419096	10.1985
PKGP	2018	PAKGEN Power Limited	824	210	8	1	0	0	0	5	3	0	0.333333	0.666667	23	0	5.15459	0.420599	10.2685
PKGP	2019	PAKGEN Power Limited	824	210	8	1	0	0	0		3	0	0.333333	0.666667	24	0	9.25459	0.394244	10.3563
PKGS	2014	Packages Limited	822	211	10	1	0	0	0	7	3	0	0.2	0.4	58	1	4.59369	0.212506	10.7598
PKGS	2015	Packages Limited	822	211	10	1	0	0	0	5	3	0	0.2	0.4	59	1	6.67863	0.212506	10.7598
PKGS	2016	Packages Limited	822	211	10	1	0	0	0	7	4	0	0.2	0.4	60	1	11.2015	0.212506	10.7598
PKGS	2017	Packages Limited	822	211	10	1	0	0	0	7	4	0	0.2	0.4	61	1	9.6851	0.212506	10.7598
PKGS	2018	Packages Limited	822	211	10	1	0	0	0	4	4	0	0.166667	0.333333	62	1	5.05366	0.212506	10.7598
PKGS	2019	Packages Limited	822	211	10	1	0	0	0		4	0	0.166667	0.333333	63	1	3.24073	0.212506	10.7598
PAKD	2014	Pak Datacom Limited	828	212	8	1	0	0	0	7			0.25		22	0	13.4295	0.287167	7.02097
PAKD	2015	Pak Datacom Limited	828	212	7	1	0	0	0	7			0		23	1	11.9185	0.262424	7.00792
PAKD	2016	Pak Datacom Limited	828	212	7	1	0	0	0	10			0.25		24	1	4.95317	0.264661	7.00479
PAKD	2017	Pak Datacom Limited	828	212	7	1	0	0	0	7			0.25		25	0	5.35805	0.274256	7.01039
PAKD	2018	Pak Datacom Limited	828	212	7	3	0	0	0	10			0.5		26	0	3.07562	0.324808	7.05289
PAKD	2019	Pak Datacom Limited	828	212	7	1	1	1	0	11			0.25		27	0	11.292	0.367485	7.14901
PAEL	2014	Pak Elektron Limited	803	213											58	0	3.97017	0.5383	10.3317
PAEL	2015	Pak Elektron Limited	803	213	10	3	0	0	0	5	2	0	0.25	0	59	0	5.77234	0.473446	10.4035
PAEL	2016	Pak Elektron Limited	803	213	11	1	0	0	0	5	2	0	0.25	0	60	0	5.28262	0.397659	10.4668
PAEL	2017	Pak Elektron Limited	803	213	10	1	1	1	0	4	3	0	0.25	0	61	0	4.08095	0.440379	10.52
PAEL	2018	Pak Elektron Limited	803	213	10	1	1	1	0	5	3	0	0.25	0	62	0	1.11594	0.476122	10.6971
PAEL	2019	Pak Elektron Limited	803	213									0.25		63	0	0.493436	0.46281	10.665
PSMC	2014	Pak Suzuki Motor Company Limited	801	214	7	1	0	0	0	4			0.333333		32	1	9.25221	0.321557	10.2525
PSMC	2015	Pak Suzuki Motor Company Limited	801	214	7	2	1	1	0	5	4	0	0.333333	0.333333	33	1	19.8949	0.341043	10.5308
PSMC	2016	Pak Suzuki Motor Company Limited	801	214	7	1	0	0	0	4	1	0	0.333333	0.333333	34	1	11.6645	0.307383	10.5414
PSMC	2017	Pak Suzuki Motor Company Limited	801	214	7	2	1	1	0	6	1	0	0.333333	0.333333	35	1	11.0374	0.419575	10.7598
PSMC	2018	Pak Suzuki Motor Company Limited	801	214	7	2	1	1	0	4	1	0	0.333333	0.333333	36	1	3.38635	0.524745	10.7598
PSMC	2019	Pak Suzuki Motor Company Limited	801	214	7	1	1	1	0	5	1	0	0.333333	0.333333	37	1	-6.3762	0.665839	10.7598
PCAL	2014	Pakistan Cables Limited	803	215	9	2	0	0	0	5	3	0	0	0.333333	63	1	8.96136	0.435821	8.3812
PCAL	2015	Pakistan Cables Limited	803	215	9	2	1	1	0	5	4	0	0.333333	0.666667	63	1	6.00828	0.394395	8.33482
PCAL	2016	Pakistan Cables Limited	803	215	9	2	1	1	0	6	4	0	0.333333	0.666667	63	1	8.02251	0.412694	8.53219
PCAL	2017	Pakistan Cables Limited	803	215	9	1	1	1	0	7	5	0	0.333333	0.666667	63	1	10.782	0.462572	8.66384
PCAL	2018	Pakistan Cables Limited	803	215	9	1	1	1	0	6	5	0	0.333333	0.666667	63	1	4.79382	0.475948	8.87781
PCAL	2019	Pakistan Cables Limited	803	215	9	2	1	1	0	7	5	0	0.333333	0.666667	63	1	2.09166	0.421484	9.03974
PGCL	2014	Pakistan Gum & Chemicals Limited	805	216	9	1	0	0	0	5	2	0	0.25	0.25	57	1	13.4155	0.212506	6.52346
PGCL	2015	Pakistan Gum & Chemicals Limited	805	216	9	1	0	0	0	5	2	0	0.25	0.25	58	1	-8.80937	0.212506	6.37322
PGCL	2016	Pakistan Gum & Chemicals Limited	805	216	9	1	0	0	0	5	2	0	0.25	0.25	59	1	-8.80937	0.212506	6.37322
PGCL	2017	Pakistan Gum & Chemicals Limited	805	216	10	1	0	0	0	5	2	0	0.25	0.25	60	1	-4.2969	0.393243	6.37322
PGCL	2018	Pakistan Gum & Chemicals Limited	805	216	9	1	0	0	0	6	2	0	0.25	0.25	61	1	4.72645	0.426661	6.38634
PGCL	2019	Pakistan Gum & Chemicals Limited	805	216	9	1	0	0	0		2	0	0.25	0.25	62	1
PHDL	2014	Pakistan Hotels Developers Limited	818	217	7	1	1	1	0	5	2	0	0.333333	0	35	0	3.03174	0.212506	8.42067
PHDL	2015	Pakistan Hotels Developers Limited	818	217	7	1	1	1	0	5	3	1	0.333333	0	36	0	4.25059	0.212506	8.41061
PHDL	2016	Pakistan Hotels Developers Limited	818	217	9	1	0	0	0	6	3	1	0.333333	0	37	0	3.9685	0.212506	8.54027
PHDL	2017	Pakistan Hotels Developers Limited	818	217	9	1	1	1	0	8	3	1	0.333333	0	38	0	-0.124967	0.212506	8.52891
PHDL	2018	Pakistan Hotels Developers Limited	818	217	9	1	1	1	0	7	3	1	0.333333	0.333333	39	0	-0.238399	0.212506	8.52072
PHDL	2019	Pakistan Hotels Developers Limited	818	217	7	3	0	0	0	6	3	1	0.5	0.666667	40	0	0.571245	0.212506	9.1839
PIBTL	2014	Pakistan International Bulk Terminal Limited	833	218	7	2	0	0	0	5		0	0.5	0.333333	15	1	-0.421324	0.212506	8.79344
PIBTL	2015	Pakistan International Bulk Terminal Limited	833	218	7	2	0	0	0	5		0	0.333333	0.333333	15	1	1.62121	0.212506	8.9654
PIBTL	2016	Pakistan International Bulk Terminal Limited	833	218	7	2	0	0	0	5		0	0.25	0.25	15	1	0.292166	0.337923	9.86777
PIBTL	2017	Pakistan International Bulk Terminal Limited	833	218	7	2	0	0	0	6		0	0.333333	0.333333	15	1	0.16967	0.475673	10.2586
PIBTL	2018	Pakistan International Bulk Terminal Limited	833	218	7	2	0	0	0	5		0	0.333333	0.333333	15	1	-8.80937	0.577396	10.2805
PIBTL	2019	Pakistan International Bulk Terminal Limited	833	218	7	2	0	0	0	5		0	0.333333	0.333333	15	1	-8.3454	0.56785	10.3048
PICT	2014	Pakistan International Container Terminal Limited	833	219	7	1	0	0	0	4	2	0	0.333333	0	15	1	19.8949	0.580322	8.72532
PICT	2015	Pakistan International Container Terminal Limited	833	219	7	1	0	0	0	5	3	0	0.333333	0.666667	15	1	19.8949	0.516166	8.62468
PICT	2016	Pakistan International Container Terminal Limited	833	219	7	1	0	0	0	4	3	0	0.333333	0.333333	15	1	19.8949	0.537565	8.44255
PICT	2017	Pakistan International Container Terminal Limited	833	219	7	1	0	0	0	4	3	0	0.333333	0.333333	15	1	19.8949	0.439841	8.33764
PICT	2018	Pakistan International Container Terminal Limited	833	219	7	2	1	1	0	4	2	0	0.333333	0.333333	16	1	19.8949	0.448259	8.33532
PICT	2019	Pakistan International Container Terminal Limited	833	219	7	2	1	1	0	4	2	0	0.333333	0.333333	17	1	19.8949	0.381303	8.43301
PNSC	2014	Pakistan National Shipping Corporation Limited	833	220	7	0	1	1	0	8	3	1	0	0	43	1	2.34745	0.769688	10.6112
PNSC	2015	Pakistan National Shipping Corporation Limited	833	220	7	0	1	1	0	7	3	1	0	0	44	1	0.0865804	0.780652	10.6342
PNSC	2016	Pakistan National Shipping Corporation Limited	833	220	7	0	1	1	0	7	3	1	0	0	45	1	6.59221	0.742569	10.6782
PNSC	2017	Pakistan National Shipping Corporation Limited	833	220	7	0	1	1	0	7	3	1	0	0	46	1	3.34261	0.720901	10.696
PNSC	2018	Pakistan National Shipping Corporation Limited	833	220	7	0	1	1	0	9	3	1	0	0	47	1	1.07956	0.770064	10.7598
PNSC	2019	Pakistan National Shipping Corporation Limited	833	220	7	0	1	1	0	9	3	1	0	0	48	1	-1.43773	0.793156	10.7598
POL	2014	Pakistan Oilfields Limited	820	221	7	2	0	0	0	5	5	0	0.4	0.75	63	1	19.8949	0.391802	10.7598
POL	2015	Pakistan Oilfields Limited	820	221	7	2	0	0	0	5	5	0	0.5	0.666667	63	1	19.8949	0.41627	10.7598
POL	2016	Pakistan Oilfields Limited	820	221	7	2	0	0	1	5	4	0	0.5	0.666667	63	1	15.9375	0.458808	10.7598
POL	2017	Pakistan Oilfields Limited	820	221	7	2	0	0	0	5	4	0	0.5	0.666667	63	1	19.8949	0.45365	10.7598
POL	2018	Pakistan Oilfields Limited	820	221	7	2	0	0	0	5	4	0	0.5	0.666667	63	1	19.8949	0.532988	10.7598
POL	2019	Pakistan Oilfields Limited	820	221	7	2	0	0	0	5	4	0	0.5	0.666667	63	1	19.8949	0.532813	10.7598
PAKOXY	2014	Pakistan Oxygen Limited	805	222	9	2	0	0	0	4	4	1	0.5	0.5	56	1	3.8584	0.632225	8.43333
PAKOXY	2015	Pakistan Oxygen Limited	805	222	9	2	0	0	0	5	4	1	0.4	0.4	57	0	4.11821	0.630807	8.44623
PAKOXY	2016	Pakistan Oxygen Limited	805	222	10	2	0	0	0	4	5	1	0.4	0.4	58	0	6.27003	0.632745	8.50464
PAKOXY	2017	Pakistan Oxygen Limited	805	222	10	2	0	0	0	7	7	0	0.4	0.6	59	1	6.68375	0.613279	8.5345
PAKOXY	2018	Pakistan Oxygen Limited	805	222	10	2	0	0	0	7	7	0	0.4	0.6	60	1	8.04109	0.417823	8.80945
PAKOXY	2019	Pakistan Oxygen Limited	805	222	10	3	1	1	0	9	7	0	0.5	0.75	61	1	6.19827	0.413323	8.86263
PPVC	2014	Pakistan PVC Limited	805	223	7	2	0	0	0	5	3	1	0.5	0.333333	49	0	-8.80937	0.923611	6.37322
PPVC	2015	Pakistan PVC Limited	805	223	7	2	0	0	0	5	3	1	0.5	0.333333	50	0	-8.80937	0.923611	6.37322
PPVC	2016	Pakistan PVC Limited	805	223	7	2	0	0	0	5	3	1	0.5	0.333333	51	0	-8.80937	0.923611	6.37322
PPVC	2017	Pakistan PVC Limited	805	223	7	2	0	0	0	5	3	1	0.5	0.333333	52	0	-8.80937	0.923611	6.37322
PPVC	2018	Pakistan PVC Limited	805	223	7	2	0	0	0	5	3	1	0.5	0.333333	53	0	-8.02119	0.923611	6.37322
PPVC	2019	Pakistan PVC Limited	805	223	7	2	1	1	0	4	3	1	0.5	0.333333	54	0	-7.60841	0.923611	6.37322
PPP	2014	Pakistan Paper Prouducts Limited	822	224	7	1	1	1	0	4	2	0	0.333333	0.333333	63	0	11.5095	0.212506	6.45798
PPP	2015	Pakistan Paper Prouducts Limited	822	224	7	1	1	1	0	4	2	0	0.333333	0.333333	63	0	10.149	0.252167	6.58447
PPP	2016	Pakistan Paper Prouducts Limited	822	224	7	1	1	1	0	4	2	0	0.333333	0.333333	63	0	8.65227	0.225157	6.58367
PPP	2017	Pakistan Paper Prouducts Limited	822	224	7	1	1	1	0	5	2	0	0.333333	0.333333	63	0	8.65838	0.288399	6.73791
PPP	2018	Pakistan Paper Prouducts Limited	822	224	7	1	1	1	0	4	2	0	0.333333	0.333333	63	0	7.40338	0.271515	6.76926
PPP	2019	Pakistan Paper Prouducts Limited	822	224	7	1	1	1	0	4	2	0	0.333333	0.333333	63	0	1.94202	0.232478	7.11816
PPL	2014	Pakistan Petroleum Limited	820	225	9	5	0	0	0	9	3	0	0.5	0.5	63	1	19.8949	0.230283	10.7598
PPL	2015	Pakistan Petroleum Limited	820	225	11	7	0	0	0	12	3	0	0.5	0.75	63	1	19.8525	0.224966	10.7598
PPL	2016	Pakistan Petroleum Limited	820	225	9	5	0	0	0	13	2	0	0.5	0.75	63	1	9.80199	0.292934	10.7598
PPL	2017	Pakistan Petroleum Limited	820	225	11	7	0	0	0	8	4	0	0.5	0.75	63	1	14.8415	0.333703	10.7598
PPL	2018	Pakistan Petroleum Limited	820	225	9	5	0	0	0	14	5	0	0.5	0.666667	63	1	17.27	0.345553	10.7598
PPL	2019	Pakistan Petroleum Limited	820	225	9	5	0	0	0	20	5	0	0.5	0.6	63	1	17.4412	0.348429	10.7598
PRL	2014	Pakistan Refinery Limited	825	226	11	0	0	0	0	7	5	0	0	0.5	54	1	-2.96992	0.923611	10.2695
PRL	2015	Pakistan Refinery Limited	825	226	10	0	0	0	0	6	4	0	0	0.75	55	1	-5.44005	0.923611	10.3337
PRL	2016	Pakistan Refinery Limited	825	226	11	0	0	0	0	5	5	0	0	0.75	56	1	1.96399	0.91252	10.1177
PRL	2017	Pakistan Refinery Limited	825	226	11	1	0	0	0	6	5	0	0.25	0.75	57	1	5.55784	0.880376	10.163
PRL	2018	Pakistan Refinery Limited	825	226	11	2	0	0	0	5	6	0	0.25	0.75	58	1	2.71576	0.86688	10.3261
PRL	2019	Pakistan Refinery Limited	825	226	11	4	0	0	0	7	5	0	0.5	0.75	59	1	-8.80937	0.918163	10.6662
PSEL	2014	Pakistan Services Limited	818	227	9	1	1	1	0	6			0.25	0	56	1	6.37123	0.212506	10.2907
PSEL	2015	Pakistan Services Limited	818	227	9	1	1	1	1	4			0.25	0	57	1	4.47851	0.212506	10.4441
PSEL	2016	Pakistan Services Limited	818	227	9	1	1	1	1	6			0.25	0	58	1	3.32062	0.212506	10.5087
PSEL	2017	Pakistan Services Limited	818	227	9	1	1	1	1	6			0.25	0	59	1	3.92638	0.241445	10.6531
PSEL	2018	Pakistan Services Limited	818	227	9	1	1	1	0				0.25	0	60	1	1.75524	0.290845	10.7598
PSEL	2019	Pakistan Services Limited	818	227	9	1	1	1	0				0.25	0	61	1	-0.682682	0.354283	10.7598
PSO	2014	Pakistan State Oil Company Limited	821	228	10	0	0	0	0	9	3	0	0	0.6	38	1	8.85909	0.788739	10.7598
PSO	2015	Pakistan State Oil Company Limited	821	228	10	0	0	0	0	5	3	0	0	0.75	39	1	3.52577	0.758839	10.7598
PSO	2016	Pakistan State Oil Company Limited	821	228	7	0	0	0	0	13	3	0	0		40	1	4.75849	0.732467	10.7598
PSO	2017	Pakistan State Oil Company Limited	821	228	7	0	0	0	0	13	3	0	0		41	1	7.478	0.737925	10.7598
PSO	2018	Pakistan State Oil Company Limited	821	228	8	2	0	0	0	7	1	0	0.25	0.25	42	1	6.74691	0.725627	10.7598
PSO	2019	Pakistan State Oil Company Limited	821	228	10	1	1	1	0	15	3	0	0.25	0.25	43	1	4.19028	0.714249	10.7598
PSYL	2014	Pakistan Synthetics Limited	827	229	8	2	0	0	0	5	2	0	0.333333	0.333333	30	1	3.86819	0.651549	8.11607
PSYL	2015	Pakistan Synthetics Limited	827	229	8	2	0	0	0	6	2	0	0.333333	0.333333	31	1	5.18571	0.60335	7.97117
PSYL	2016	Pakistan Synthetics Limited	827	229	8	1	0	0	0	5	2	0	0.333333	0.333333	32	1	5.72287	0.679973	8.26193
PSYL	2017	Pakistan Synthetics Limited	827	229	8	1	0	0	0	5	2	0	0.333333	0.333333	33	1	0.347234	0.750419	8.49614
PSYL	2018	Pakistan Synthetics Limited	827	229	8	1	0	0	0	4	2	0	0.333333	0.666667	34	1	1.37697	0.77958	8.70941
PSYL	2019	Pakistan Synthetics Limited	827	229	8	3	1	1	0	5	3	0	0.333333	0.666667	35	1	-2.5353	0.798441	8.68842
PAKT	2014	Pakistan Tobacco Company Limited	832	230	9	2	0	0	0	5					19	1	4.46141	0.486875	10.7598
PAKT	2015	Pakistan Tobacco Company Limited	832	230	9	2	1	1	0	5					20	1	7.35794	0.522012	10.7598
PAKT	2016	Pakistan Tobacco Company Limited	832	230	9	1	1	1	0	4					21	1	5.66368	0.539097	10.7598
PAKT	2017	Pakistan Tobacco Company Limited	832	230	9	1	1	1	0	5					22	1	6.90027	0.543658	10.7598
PAKT	2018	Pakistan Tobacco Company Limited	832	230	9	1	1	1	0	5					23	1	5.48714	0.57371	10.7598
PAKT	2019	Pakistan Tobacco Company Limited	832	230	11	3	1	1	0						24	1	4.44357	0.582125	10.7598
PASM	2014	Paramount Spinning Mills Limited	829	231	7	1	0	0	0	4			0.5		63	1	19.8949	0.634944	9.99632
PASM	2015	Paramount Spinning Mills Limited	829	231	7	1	0	0	0	4			0.5		63	1	19.8949	0.581243	10.1168
PASM	2016	Paramount Spinning Mills Limited	829	231	7	1	0	0	0	4			0.25		63	1	19.8949	0.489058	10.1424
PASM	2017	Paramount Spinning Mills Limited	829	231	7	1	0	0	0	4			0.25		63	1	19.8949	0.473728	10.3777
PASM	2018	Paramount Spinning Mills Limited	829	231	7	1	0	0	0	4			0.25		63	1	19.8949	0.560829	10.6079
PASM	2019	Paramount Spinning Mills Limited	829	231	7	1	0	0	0	4			0.4		63	1	19.8949	0.547655	10.6075
PMPK	2014	Philip Morris (Pakistan) Limited	832	232	7	2	0	0	0	5			0.333333		33	0	2.96835	0.923611	8.02262
PMPK	2015	Philip Morris (Pakistan) Limited	832	232	7	2	0	0	0	5			0.333333		34	0	-8.80937	0.923611	7.67022
PMPK	2016	Philip Morris (Pakistan) Limited	832	232	7	2	1	1	0	5			0.333333		35	0	-7.90252	0.923611	7.57299
PMPK	2017	Philip Morris (Pakistan) Limited	832	232	7	2	1	1	0	5			0.333333		36	0	-2.81033	0.923611	7.55416
PMPK	2018	Philip Morris (Pakistan) Limited	832	232	7	2	1	1	0	4			0.333333		37	0	-2.66376	0.923611	7.51602
PMPK	2019	Philip Morris (Pakistan) Limited	832	232	7	2	1	1	0	4			0.333333		38	0	-8.80937	0.923611	7.36076
PIOC	2014	Pioneer Cement Limited	804	233	10	2	0	0	0	4	3	0	0.25		47	1
PIOC	2015	Pioneer Cement Limited	804	233	8	2	0	0	0	4	3	0	0.25		48	1
PIOC	2016	Pioneer Cement Limited	804	233	8	2	0	0	0	4	3	0	0.25		49	1
PIOC	2017	Pioneer Cement Limited	804	233	8	2	0	0	0	5	3	0	0.25		50	1
PIOC	2018	Pioneer Cement Limited	804	233	8	3	1	1	0	5	3	0	0.25		51	1
PIOC	2019	Pioneer Cement Limited	804	233	8	3	1	1	0	5	3	0	0.25		52	1
POWER	2014	Power Cement Limited	804	234	7	2	0	0	0	4	4	1	0.4	0.6	28	1
POWER	2015	Power Cement Limited	804	234	7	2	0	0	0	4	5	1	0.5	0.75	29	1
POWER	2016	Power Cement Limited	804	234	7	2	0	0	0	5	5	1	0.4	0.6	30	1
POWER	2017	Power Cement Limited	804	234	7	2	0	0	0	5	5	1	0.4	0.6	31	0
POWER	2018	Power Cement Limited	804	234	7	1	0	0	0	5	5	1	0.4	0.4	32	0
POWER	2019	Power Cement Limited	804	234	7	1	0	0	0	5	5	1	0.4	0.2	33	0
PMRS	2014	Premier Sugar Mills and Distillery Company Limited	826	235	9	1	1	4	0	5			0.5	0.25	33	1	-2.4244	0.753096	8.66316
PMRS	2015	Premier Sugar Mills and Distillery Company Limited	826	235	9	1	1	4	0	5			0.5	0.5	34	1	10.287	0.689027	8.69755
PMRS	2016	Premier Sugar Mills and Distillery Company Limited	826	235	9	1	1	4	0	6			0.5	0.666667	35	1	12.2501	0.62388	8.73921
PMRS	2017	Premier Sugar Mills and Distillery Company Limited	826	235	8	1	1	4	0	6			0.5	0.666667	36	1	4.96329	0.26283	9.34024
PMRS	2018	Premier Sugar Mills and Distillery Company Limited	826	235	8	1	1	4	0	6			0.333333	0.666667	37	1	1.42258	0.539139	10.1071
PMRS	2019	Premier Sugar Mills and Distillery Company Limited	826	235	8	1	1	4	0	6			0.333333	0.666667	38	1	-1.03077	0.694526	10.5968
PRWM	2014	Prosperity Weaving Mills Limited	829	236	8	1	0	0	0	4			0.333333		63	0	-3.75039	0.656969	9.32886
PRWM	2015	Prosperity Weaving Mills Limited	829	236	8	1	0	0	0	4			0.25		63	0	1.16004	0.672181	9.43193
PRWM	2016	Prosperity Weaving Mills Limited	829	236	8	1	0	0	0	4			0.25		63	0	-0.151726	0.542821	9.37565
PRWM	2017	Prosperity Weaving Mills Limited	829	236	9	1	0	0	0	4			0.25		63	0	-0.704641	0.582692	9.46279
PRWM	2018	Prosperity Weaving Mills Limited	829	236	9	1	0	0	0	4			0.333333		63	0	0.362169	0.561708	9.66614
PRWM	2019	Prosperity Weaving Mills Limited	829	236	9	1	0	0	0	4			0.333333		63	0	4.2718	0.520056	9.64663
POML	2014	Punjab Oil Mills Limited	834	237	7	1	0	0	0	6	1	0	0.333333		24	0	10.5647	0.5811	7.74026
POML	2015	Punjab Oil Mills Limited	834	237	7	1	0	0	0	6	1	0	0.333333		25	1	1.11792	0.659773	7.93348
POML	2016	Punjab Oil Mills Limited	834	237	7	1	0	0	0	4	1	0	0.333333		26	1	2.46064	0.674591	7.9864
POML	2017	Punjab Oil Mills Limited	834	237	7	1	0	0	0	6	1	0	0.333333		27	1	1.36066	0.774771	8.36605
POML	2018	Punjab Oil Mills Limited	834	237	7	1	0	0	0	6	1	0	0.333333		28	1	1.28391	0.764988	8.35694
POML	2019	Punjab Oil Mills Limited	833	237	7	1	0	0	0	4	1	0	0.333333		29	1	7.15148	0.741299	8.40357
QUET	2014	Quetta Textile Mills Limited	829	238	8	1	1	3	0	13	2	0	0.333333	0	31	0	13.2678	0.558917	7.21453
QUET	2015	Quetta Textile Mills Limited	829	238	8	1	1	3	0	9	2	0	0.25	0	32	0	18.5672	0.512564	7.34888
QUET	2016	Quetta Textile Mills Limited	829	238	8	1	1	3	0	10	2	0	0.333333	0	33	0	18.619	0.483615	7.45371
QUET	2017	Quetta Textile Mills Limited	829	238	8	1	1	3	0	10	2	0	0.333333	0	34	0	10.1508	0.443153	7.6261
QUET	2018	Quetta Textile Mills Limited	829	238	8	1	1	3	0	10	2	0	0.333333	0	35	0	8.5171	0.433303	7.6238
QUET	2019	Quetta Textile Mills Limited	829	238	8	1	1	3	0	10	2	0	0.25	0	36	0	10.392	0.434877	7.69559
QUICE	2014	Quice Food Limited	810	239	7	0	0	0	0	9			0.333333	0	44	0	2.11359	0.687511	9.227
QUICE	2015	Quice Food Limited	810	239	7	0	0	0	0	9			0.333333	0	45	0	-2.90443	0.669474	9.31823
QUICE	2016	Quice Food Limited	810	239	7	1	0	0	0	8			0.333333	0	46	0	-8.80937	0.78573	9.13306
QUICE	2017	Quice Food Limited	810	239	7	1	0	0	0	5			0.333333	0	47	0	-8.80937	0.90611	8.93073
QUICE	2018	Quice Food Limited	810	239	7	1	0	0	0	6			0.333333	0	48	0	-8.80937	0.845435	8.95681
QUICE	2019	Quice Food Limited	810	239	7	1	0	0	0	5			0.333333	0	49	0	-6.91377	0.890129	8.92727
RMPL	2014	Rafhan Maize Products Limited	810	240	9	1	0	0	0	2	3	0	0		24	0	7.16248	0.212506	6.37322
RMPL	2015	Rafhan Maize Products Limited	810	240	11	1	0	0	0	5	1	0	0		25	0	0.386362	0.212506	6.56848
RMPL	2016	Rafhan Maize Products Limited	810	240	11	1	0	0	0	5	1	0	0.333333		26	0	-0.347976	0.212506	6.5898
RMPL	2017	Rafhan Maize Products Limited	810	240	11	1	0	0	0	5	3	0	0.333333		27	0	-5.09606	0.212506	6.61883
RMPL	2018	Rafhan Maize Products Limited	810	240	11	1	1	1	0	5	3	0	0.333333		28	0	-5.40554	0.212506	6.63575
RMPL	2019	Rafhan Maize Products Limited	810	240	11	2	1	1	0	4	6	1	0.333333		29	0	-5.78816	0.263048	6.61042
REDCO	2014	Redco Textiles Limited	829	241	7	1	1	4	0	5			0	0.333333	61	1	19.8949	0.249389	9.46484
REDCO	2015	Redco Textiles Limited	829	241	7	1	1	4	0	4			0.2		62	1	19.8949	0.212506	9.5892
REDCO	2016	Redco Textiles Limited	829	241	7	1	1	4	0	5			0.2		63	1	19.8949	0.212506	9.70654
REDCO	2017	Redco Textiles Limited	829	241	7	1	1	3	0	5			0.2		63	1	19.8949	0.265271	9.72578
REDCO	2018	Redco Textiles Limited	829	241	7	1	1	4	0	5			0.2		63	1	19.8949	0.222307	9.73516
REDCO	2019	Redco Textiles Limited	829	241	7	1	1	4	0	5			0.2	0.75	63	1	19.8949	0.215174	9.84481
RCML	2014	Reliance Cotton Spinning Mills Limited	829	242	7	1	0	0	0	19			0.333333		23	0	1.52205	0.592504	7.37765
RCML	2015	Reliance Cotton Spinning Mills Limited	829	242	7	1	0	0	0	7			0.333333		24	0	-0.913345	0.62267	7.43018
RCML	2016	Reliance Cotton Spinning Mills Limited	829	242	7	1	0	0	0	4			0.333333		25	0	-4.00828	0.673961	7.43293
RCML	2017	Reliance Cotton Spinning Mills Limited	829	242	7	1	0	0	0	6			0.333333		26	0
RCML	2018	Reliance Cotton Spinning Mills Limited	829	242	7	1	0	0	0	4			0.333333		27	0	-8.80937	0.923611	6.92582
RCML	2019	Reliance Cotton Spinning Mills Limited	829	242	7	1	0	0	0	4			0.333333		28	0	0.366238	0.923611	6.97062
REWM	2014	Reliance Weaving Mills Limited	829	243	7	0	1	2	0	6	0	0	0.333333		24	0	3.41669	0.570117	8.3436
REWM	2015	Reliance Weaving Mills Limited	829	243	7	0	1	2	0	6	0	0	0.333333		25	1	4.88816	0.486157	8.22439
REWM	2016	Reliance Weaving Mills Limited	829	243	7	1	1	2	0	4	1	0	0.333333		26	1	4.80458	0.446415	8.17369
REWM	2017	Reliance Weaving Mills Limited	829	243	7	1	1	2	0	5	1	0	0.333333		27	1	6.88922	0.41495	8.21172
REWM	2018	Reliance Weaving Mills Limited	829	243	7	2	1	1	0	7	1	0	0.333333		28	1	8.70234	0.526144	8.28181
REWM	2019	Reliance Weaving Mills Limited	829	243	7	2	1	1	0	5	1	0	0.333333		29	1	7.79787	0.594548	8.58486
RUBY	2014	Ruby Textile Mills Limited	830	244	7	1	1	2	0	5	2	1	0	0	24	0	2.99282	0.701202	9.1788
RUBY	2015	Ruby Textile Mills Limited	830	244	7	1	1	2	0	5	2	1	0	0	25	1	-1.40447	0.729333	9.22394
RUBY	2016	Ruby Textile Mills Limited	830	244	7	1	1	2	0	5	2	1	0.333333	0	26	1	1.05612	0.726772	9.22536
RUBY	2017	Ruby Textile Mills Limited	830	244	7	1	1	2	0	4	2	1	0.333333	0	27	0	1.49517	0.745184	9.32559
RUBY	2018	Ruby Textile Mills Limited	830	244	7	1	1	2	0	5	2	1	0.5	0	28	0	3.32745	0.743588	9.49303
RUBY	2019	Ruby Textile Mills Limited	830	244	7	1	1	2	0	5	2	1	0.5	0	29	0	3.75554	0.768556	9.72973
RUPL	2014	Rupali Polyester Limited	827	245	7	1	0	0	0	4	3	1	0	0	34	0	-8.80937	0.49537	7.45962
RUPL	2015	Rupali Polyester Limited	827	245	7	1	0	0	1	4	3	1	0	0	35	0	-8.80937	0.576077	7.4107
RUPL	2016	Rupali Polyester Limited	827	245	7	1	0	0	1	5	5	1	0	0	36	0	-8.80937	0.670452	7.32067
RUPL	2017	Rupali Polyester Limited	827	245	7	1	0	0	1	4	5	1	0.333333	0	37	0	-8.80937	0.81135	7.29814
RUPL	2018	Rupali Polyester Limited	827	245	7	1	0	0	1	4	5	1	0.333333	0	38	0	-0.394495	0.636795	7.22172
RUPL	2019	Rupali Polyester Limited	827	245	7	2	1	1	1	5	5	1	0.333333	0	39	0	-8.66022	0.564477	7.0548
SGABL	2014	S.G. Allied Businsses Limited	827	246	7	2	1	3	0	5	4	1	0.333333	0.333333	34	0	-8.80937	0.639267	8.30772
SGABL	2015	S.G. Allied Businsses Limited	827	246	7	2	1	3	0	5	4	1	0.333333	0.333333	35	0	-8.80937	0.681403	8.36367
SGABL	2016	S.G. Allied Businsses Limited	827	246	7	2	1	3	0	6	4	1	0.333333	0.666667	36	0	-6.17582	0.764566	8.38635
SGABL	2017	S.G. Allied Businsses Limited	827	246	7	2	1	3	0	6	4	1	0.333333	0.666667	37	0	-2.1482	0.592059	8.65329
SGABL	2018	S.G. Allied Businsses Limited	827	246	7	2	1	3	0	4	4	1	0.333333	0.666667	38	0	1.96447	0.59265	8.68198
SGABL	2019	S.G. Allied Businsses Limited	827	246	7	2	1	3	0	4	4	1	0.333333	0.666667	39	0	2.89795	0.597761	8.70194
SGPL	2014	S.G. Power Limited	825	247	7		1	3	0	4	5	1	0.333333	0.75	57	0	-6.03645	0.923611	6.37322
SGPL	2015	S.G. Power Limited	825	247	7		1	3	0	4	5	1	0.333333	0.75	58	0	-8.80937	0.691484	6.49938
SGPL	2016	S.G. Power Limited	825	247	7		1	3	0	4	5	1	0.333333	0.75	59	0	-3.74678	0.698612	6.4489
SGPL	2017	S.G. Power Limited	825	247	7	1	1	3	0	4	5	1	0.333333	0.75	60	0	-3.63951	0.712117	6.38833
SGPL	2018	S.G. Power Limited	825	247	7	1	1	3	0	4	5	1	0.333333	0.75	61	0	-1.06306	0.744953	6.37322
SGPL	2019	S.G. Power Limited	825	247	7	1	1	3	0	4	5	1	0.333333	0.75	62	0	-3.21893	0.760144	6.37322
SMCPL	2014	Safe Mix Concrete Limited	804	248	7	1	0	0	0	4	2	0		0.75	20	0	-7.21565	0.229783	6.37322
SMCPL	2015	Safe Mix Concrete Limited	804	248	7	3	0	0	0	4	3	0		0.75	21	0	-8.34476	0.2805	6.37322
SMCPL	2016	Safe Mix Concrete Limited	804	248	7	3	0	0	0	4	3	0		0.75	22	0	-8.80937	0.350821	6.37322
SMCPL	2017	Safe Mix Concrete Limited	804	248	7	3	0	0	0	4	3	0	0	0.75	23	0	-8.80937	0.212506	6.37322
SMCPL	2018	Safe Mix Concrete Limited	804	248	7	3	0	0	0	4	3	0	0	0.75	24	0	-8.80937	0.274069	6.37322
SMCPL	2019	Safe Mix Concrete Limited	804	248	7	4	1	1	0	4	3	0	0	0.75	25		6.90335	0.25115	6.37322
SPWL	2014	Saif Power Limited	824	249	7	0	1	1	0	4	2	0	0.333333	0.333333	15	1	1.88634	0.456735	6.37322
SPWL	2015	Saif Power Limited	824	249	7	0	1	1	0	5	2	0	0.333333	0.666667	15	0	6.3321	0.349509	6.37322
SPWL	2016	Saif Power Limited	824	249	7	0	1	1	0	4	2	0	0.333333	0.666667	15	0	-8.80937	0.435142	6.37322
SPWL	2017	Saif Power Limited	824	249	6	1	1	2	0	4	1	0	0.333333	0.666667	15	0	-3.92141	0.526295	6.37322
SPWL	2018	Saif Power Limited	824	249	7	1	1	2	0	4	2	0	0.333333	0.666667	15	0	0.586596	0.680093	6.62473
SPWL	2019	Saif Power Limited	824	249	7	1	1	2	0	4	2	0	0.5	0	15	0	-6.43581	0.690782	6.41095
SJTM	2014	Sajjad Textile Mills Limited		250	7	1	1	3	0	11	1	1	0	0.333333	15	1	9.5176	0.666351	9.9469
SJTM	2015	Sajjad Textile Mills Limited		250	7	1	1	3	0	17	1	1	0	0.333333	15	1	10.131	0.613363	9.9213
SJTM	2016	Sajjad Textile Mills Limited		250	7	1	1	3	0	11	1	1	0	0.333333	15	1	12.0222	0.520858	9.86443
SJTM	2017	Sajjad Textile Mills Limited		250	7	1	1	3	0	9	1	1	0.333333	0	15	1	13.1743	0.471623	9.88714
SJTM	2018	Sajjad Textile Mills Limited		250	7	2	1	3	0	8	2	1	0.333333	0.333333	15	1	13.1624	0.477195	10.0451
SJTM	2019	Sajjad Textile Mills Limited		250	7	2	1	3	0	6	2	1	0.333333	0.333333	15	1	14.765	0.40098	10.1154
SKRS	2014	Sakrand Sugar Mills Limited	826	251	7	0	1	1	0	8			0.333333	0	26	0	-2.85044	0.560182	6.41302
SKRS	2015	Sakrand Sugar Mills Limited	826	251	7	0	1	1	0	7			0.333333	0	27	0	-8.24208	0.674324	6.52394
SKRS	2016	Sakrand Sugar Mills Limited	826	251	7	0	1	1	0	9			0.333333	0	28	0	-1.50268	0.923611	6.37322
SKRS	2017	Sakrand Sugar Mills Limited	826	251	7	0	1	1	0	8			0.333333	0	29	0	-8.80937	0.923611	6.37322
SKRS	2018	Sakrand Sugar Mills Limited	826	251	6	0	0	0	0	8			0.5	0.333333	30	0	-8.80937	0.923611	6.37322
SKRS	2019	Sakrand Sugar Mills Limited	826	251	7	0	1	1	0	5			0.5	0.333333	31	0	-8.80937	0.923611	6.37322
SALT	2014	Salfi Textile Mills Limited	830	252	7	1	0	0	0	4	5	1	0		25	0	-8.80937	0.701926	8.09005
SALT	2015	Salfi Textile Mills Limited	830	252	7	1	0	0	0	4	5	1	0		26	0	-6.59858	0.742502	7.96838
SALT	2016	Salfi Textile Mills Limited	830	252	7	1	0	0	0	4	5	1	0		27	0	-8.80937	0.802018	7.86791
SALT	2017	Salfi Textile Mills Limited	830	252	7	1	0	0	0	4	5	1	0		28	0	6.19405	0.57787	8.19299
SALT	2018	Salfi Textile Mills Limited	830	252	7	1	0	0	0	4	6	1	0		29	0	9.848	0.552815	8.27911
SALT	2019	Salfi Textile Mills Limited	830	252	7	1	1	1	0	4	6	1	0		30	0	5.19499	0.553368	8.36622
SLYT	2014	Sally Textile Mills Limited	830	253	7	1	1	1	0	4			0.333333	0.666667	46	1	-0.030926	0.430677	8.25528
SLYT	2015	Sally Textile Mills Limited	830	253	7	1	1	1	0	4			0.333333	0.666667	47	1	-2.043	0.498919	8.52955
SLYT	2016	Sally Textile Mills Limited	830	253	7	1	1	1	0	4			0.333333	0.666667	48	1	-7.63537	0.568279	8.51205
SLYT	2017	Sally Textile Mills Limited	830	253	7	1	1	1	0	4			0.333333	0.666667	49	1	1.69766	0.611724	8.63525
SLYT	2018	Sally Textile Mills Limited	830	253	8	1	1	1	0	4			0.333333	0.666667	50	1	4.65641	0.490505	8.76372
SLYT	2019	Sally Textile Mills Limited	830	253	8	1	1	1	0	4			0.333333	0.75	51	1	-1.12924	0.490827	9.04453
SANE	2014	Salman Noman Enterpries Limited	830	254	7	2	1	3	0	5			0.333333		45	0	0.346901	0.703138	7.58521
SANE	2015	Salman Noman Enterpries Limited	830	254	7	2	1	3	0	5			0.333333		46	0	-8.51398	0.845378	7.81266
SANE	2016	Salman Noman Enterpries Limited	830	254	7	2	1	2	0	5			0.333333		47	0	-8.80937	0.87239	7.7217
SANE	2017	Salman Noman Enterpries Limited	830	254	7	3	0	0	0	5			0.333333		48	0	-0.462601	0.82878	7.71401
SANE	2018	Salman Noman Enterpries Limited	830	254	7	3	0	0	0	5			0.333333		49	0	-8.80937	0.923611	7.49307
SANE	2019	Salman Noman Enterpries Limited	830	254	7	3	0	0	0	5			0.333333		50	0	-8.80937	0.923611	7.44778
SMTM	2014	Samin Textiles Limited	829	255	7	0	0	0	0	5	1	0	0.333333		29	0	-4.25859	0.7694	7.10901
SMTM	2015	Samin Textiles Limited	829	255	7	1	0	0	0	5	1	0	0.333333		30	0	-8.80937	0.818362	7.08605
SMTM	2016	Samin Textiles Limited	829	255	7	1	0	0	0	5	1	0	0.5		33	0	-8.80937	0.923611	6.80621
SMTM	2017	Samin Textiles Limited	829	255	7	1	1	1	0	5	1	0	0	0	25	0	-4.82866	0.581358	7.99491
SMTM	2018	Samin Textiles Limited	829	255	7	1	1	1	0	4	1	0	0.333333	0	26	0	19.8949	0.675093	7.62867
SMTM	2019	Samin Textiles Limited	829	255	7	1	1	1	0	4	1	0	0.333333	0	27	0	-6.21383	0.592963	7.41273
SNAI	2014	Sana Industries Limited	830	256	7	1	0	0	0	9			0.333333	0	28	0	-8.80937	0.688092	7.23423
SNAI	2015	Sana Industries Limited	830	256	7	1	0	0	0	11			0.333333	0	29	0	-8.80937	0.923611	6.81811
SNAI	2016	Sana Industries Limited	830	256	7	1	0	0	0	12			0.333333	0	30	0	19.8949	0.923611	6.37322
SNAI	2017	Sana Industries Limited	830	256	7	1	0	0	0	15			0.333333		26	0	11.854	0.598826	6.80168
SNAI	2018	Sana Industries Limited	830	256	7	1	0	0	0	10			0.333333		27	0	13.7846	0.601893	6.89324
SNAI	2019	Sana Industries Limited	830	256	7	2	0	0	0	7			0.333333		28	0	7.6493	0.672423	6.99648
SANSM	2014	Sanghar Sugar Mills Limited	826	257	7	0	0	0	1	5	0	0	0.333333		29	0	-3.90227	0.746356	7.0505
SANSM	2015	Sanghar Sugar Mills Limited	826	257	7	1	0	0	0	5	0	0	0.333333		30	0	5.68201	0.690866	6.9748
SANSM	2016	Sanghar Sugar Mills Limited	826	257	7	1	0	0	0	5	0	0	0.5		31	0	6.73054	0.691609	7.07716
SANSM	2017	Sanghar Sugar Mills Limited	826	257	7	1	0	0	0	4	0	0	0	0	28	0	1.97596	0.563005	7.51013
SANSM	2018	Sanghar Sugar Mills Limited	826	257	7	1	0	0	0	5	0	0	0.25	0	29	0	4.72402	0.547151	7.54987
SANSM	2019	Sanghar Sugar Mills Limited	826	257	7	1	0	0	0	5	0	0	0.333333	0	30	0	0.456101	0.643932	7.79355
SAPL	2014	Sanofi-Aventis Pakistan Limited	823	258									0.333333	0	31	0	-8.41102	0.815646	8.03508
SAPL	2015	Sanofi-Aventis Pakistan Limited	823	258	9	1	0	0	0	5		1	0.333333	0	32	0	0.610983	0.672954	8.31111
SAPL	2016	Sanofi-Aventis Pakistan Limited	823	258	9	1	0	0	0	5		1	0.333333	0	33	0	-4.08183	0.663846	8.19995
SAPL	2017	Sanofi-Aventis Pakistan Limited	823	258	9	1	1	1	0	4		1			47	1	4.28709	0.694596	8.96607
SAPL	2018	Sanofi-Aventis Pakistan Limited	823	258	9	1	1	1	0	4		1	0.333333		48	1	2.37947	0.674636	8.9102
SAPL	2019	Sanofi-Aventis Pakistan Limited	823	258	9	1	1	1	0			1	0.333333		49	1	19.8949	0.499565	8.82743
SFL	2014	Sapphire Fibers Limited	829	259	7	1	0	0	0	15			0.333333		50	1	19.8949	0.373799	8.79861
SFL	2015	Sapphire Fibers Limited	829	259	7	1	0	0	0	6			0.333333		51	1	11.8611	0.449422	8.96261
SFL	2016	Sapphire Fibers Limited	829	259	7	1	0	0	0	4			0.333333		52	1	7.09948	0.468629	8.94846
SFL	2017	Sapphire Fibers Limited	829	259	8	2	0	0	0	4			0.333333		35	0	4.23099	0.5318	10.5898
SFL	2018	Sapphire Fibers Limited	829	259	8	2	0	0	0	5			0.333333		36	0	6.99152	0.510459	10.6247
SFL	2019	Sapphire Fibers Limited	829	259	8	2	0	0	0	4			0.25		37	0	6.65388	0.500721	10.6713
SFLL	2014	Sapphire Textile Mills Limited	829	261	7	1	0	0	0	11			0.25		38	0	5.90916	0.503084	10.7598
SAPT	2014	Sapphire Textile Mills Limited	829	260	8	1	0	0	0	19			0.5		39	0	5.43306	0.527078	10.7598
SFLL	2015	Sapphire Textile Mills Limited	829	261	7	1	0	0	0	4			0.25		40	0	7.58775	0.531053	10.7598
SAPT	2015	Sapphire Textile Mills Limited	829	260	8	1	0	0	0	4			0.333333		15	0	14.4526	0.212506	7.91087
SAPT	2016	Sapphire Textile Mills Limited	829	260	8	1	0	0	0	5					15	0	6.56485	0.212506	7.97948
SFLL	2016	Sapphire Textile Mills Limited	829	261	7	1	0	0	0	4
SFLL	2017	Sapphire Textile Mills Limited	829	261	7	1	0	0	0	5			0.25		47	0	5.46126	0.531331	10.3672
SAPT	2017	Sapphire Textile Mills Limited	829	260	8	1	0	0	0	4
SAPT	2018	Sapphire Textile Mills Limited	829	260	8	1	0	0	0	4					15	0
SFLL	2018	Sapphire Textile Mills Limited	829	261	7	1	0	0	0	7			0.333333		49	0	4.60366	0.621492	10.6533
SAPT	2019	Sapphire Textile Mills Limited	829	260	8	1	0	0	0	4			0.333333		50	1	6.6634	0.629463	10.6967
SFLL	2019	Sapphire Textile Mills Limited	829	261
SARC	2014	Sardar Chemical Industries Limited	805	262	7	0	1	2	0				0		25	0	3.93459	0.316684	6.37322
SARC	2015	Sardar Chemical Industries Limited	805	262	7	0	1	2	0				0		26	0	3.76337	0.303839	6.37322
SARC	2016	Sardar Chemical Industries Limited	805	262	7	1	1	2	0	4			0		27	0	2.83103	0.273899	6.37322
SARC	2017	Sardar Chemical Industries Limited	805	262	7	1	1	2	0	4			0		28	0	4.852	0.212506	6.37322
SARC	2018	Sardar Chemical Industries Limited	805	262	7	1	1	2	0	4			0		29	0	10.0158	0.212506	6.37322
SARC	2019	Sardar Chemical Industries Limited	805	262	7	1	1	2	0	4			0.333333		30	0	13.3079	0.212506	6.37322
SSML	2014	Saritow Spinning Mills Limited	829	263	7	0	0	0	0	4	2	0	0	0.333333	27	0	2.55517	0.661597	7.64242
SSML	2015	Saritow Spinning Mills Limited	829	263	7	1	0	0	0	4	2	0	0	0.333333	28	0	-1.35829	0.682017	7.62362
SSML	2016	Saritow Spinning Mills Limited	829	263	7	1	0	0	0	4	2	0	0	0.333333	29	0	-4.28946	0.735901	7.63133
SSML	2017	Saritow Spinning Mills Limited	829	263	7	1	0	0	0	4	2	0	0.25	0.5	30	0	1.26701	0.743715	7.68488
SSML	2018	Saritow Spinning Mills Limited	829	263	7	1	0	0	0	4	3	0	0.25	0.5	31	0	2.149	0.737456	7.6852
SSML	2019	Saritow Spinning Mills Limited	829	263	7	1	0	0	0	4	3	0	0.25	0.5	32	0	4.1614	0.727039	7.73077
SAZEW	2014	Sazgar Engineering Works Limited	801	264	7	1	1	2	0	7	1	0	0.333333	0.333333	23	0	9.01097	0.401195	6.87974
SAZEW	2015	Sazgar Engineering Works Limited	801	264	7	1	1	2	0	4	1	0	0.333333	0.333333	24	0	9.15345	0.433322	6.9927
SAZEW	2016	Sazgar Engineering Works Limited	801	264	7	1	1	2	0	4	1	0	0.333333	0	25	0	13.0724	0.414598	7.07129
SAZEW	2017	Sazgar Engineering Works Limited	801	264	9	2	1	2	0	9	1	0	0.5	0	26	0	14.4919	0.450605	7.25024
SAZEW	2018	Sazgar Engineering Works Limited	801	264	9	2	1	2	0	5	1	0	0.5	0	27	0	15.8489	0.404198	7.38204
SAZEW	2019	Sazgar Engineering Works Limited	801	264	9	2	1	2	0	4	1	0	0.5	0	28	0	5.67454	0.46994	7.58625
SEPL	2014	Security Paper Limited	822	265	11	1	1	2	0	6					49	1	12.4594	0.251228	8.49725
SEPL	2015	Security Paper Limited	822	265	10	1	1	1	0	10	2		0.166667	0	50	1	13.6543	0.2195	8.5469
SEPL	2016	Security Paper Limited	822	265	10	1	1	1	0	6	2		0.166667	0.166667	51	1	17.3238	0.212506	8.57028
SEPL	2017	Security Paper Limited	822	265	10	1	0	0	0	6	2		0.166667	0.166667	52	1	19.8949	0.212506	8.64457
SEPL	2018	Security Paper Limited	822	265	10	3	0	0	0	6	2		0.333333	0.166667	53	1	18.3296	0.212506	8.68127
SEPL	2019	Security Paper Limited	822	265	10	3	0	0	0	6	2		0.333333	0.166667	54	1	19.0532	0.212506	8.71349
SERF	2014	Service Fabircs Limited	831	266	7	0	0	0	0						44	0	-8.80937	0.923611	6.37322
SERF	2015	Service Fabircs Limited	831	266	7	0	0	0	0						45	0
SERF	2016	Service Fabircs Limited	831	266	7	2	1	3	0	6			0.333333		46	0	-8.80937	0.923611	6.37322
SERF	2017	Service Fabircs Limited	831	266	7	2	1	2	0	6			0.333333		47	0
SERF	2018	Service Fabircs Limited	831	266	7	2	1	2	0	4			0.333333		48	0	-8.80937	0.923611	6.37322
SERF	2019	Service Fabircs Limited	831	266	7	2	1	2	0	4			0.333333		49	0	-7.51578	0.923611	6.37322
SERT	2014	Service Industries Textile Limited	830	267	7	1	0	0	0	5	1	0	0.333333	0	44	0	4.66869	0.623097	6.37322
SERT	2015	Service Industries Textile Limited	830	267	7	1	0	0	0	4	1	0	0.333333	0	45	0	5.64841	0.356549	6.37322
SERT	2016	Service Industries Textile Limited	830	267	7	1	0	0	0	5	1	0	0.333333	0	46	0	-2.9537	0.436683	6.41415
SERT	2017	Service Industries Textile Limited	830	267	8	1	0	0	0	6	2	0	0.333333	0.333333	47	0	1.46339	0.364515	6.37322
SERT	2018	Service Industries Textile Limited	830	267	8	1	0	0	0	6	2	0	0.333333	0.333333	48	0	2.15341	0.400343	6.40767
SERT	2019	Service Industries Textile Limited	830	267	8	1	0	0	0	6	2	0	0.333333	0.333333	49	0	5.27095	0.295345	6.69833
STCL	2014	Shabbir Tiles and Ceramics Limited	811	268	7	1	0	0	0	5	2	0	0.333333	0.333333	36	1	0.990024	0.644908	8.47001
STCL	2015	Shabbir Tiles and Ceramics Limited	811	268	7	1	0	0	0	8	2	0	0.333333	0.333333	37	1	-0.929694	0.574497	8.48673
STCL	2016	Shabbir Tiles and Ceramics Limited	811	268	7	1	0	0	0	6	2	0	0.333333	0.333333	38	1	-2.49088	0.582233	8.4469
STCL	2017	Shabbir Tiles and Ceramics Limited	811	268	7	1	0	0	0	6	3	1	0.333333	0.666667	39	1	-3.59445	0.6599	8.57159
STCL	2018	Shabbir Tiles and Ceramics Limited	811	268	7	1	0	0	0	6	3	1	0.333333	0.666667	40	1	4.51302	0.636671	8.60832
STCL	2019	Shabbir Tiles and Ceramics Limited	811	268	7	1	0	0	0	6	4	1	0.333333	0.75	41	1	6.66737	0.623289	8.62818
SHDT	2014	Shadab Textile Mills Limited	830	269	7	0	1	1	0	5	2	1	0	0.333333	35	0	9.60978	0.538386	6.62598
SHDT	2015	Shadab Textile Mills Limited	830	269	7	0	1	1	0	4	2	1	0	0.333333	36	0	3.67125	0.518057	6.64538
SHDT	2016	Shadab Textile Mills Limited	830	269	7	0	1	2	9	6	2	1	0	0.333333	37	0	5.93394	0.451612	6.5754
SHDT	2017	Shadab Textile Mills Limited	830	269	7	0	1	2	0	4	2	1	0	0.333333	38	0	3.34277	0.446133	6.58017
SHDT	2018	Shadab Textile Mills Limited	830	269	7	0	1	2	0	4	2	1	0	0.333333	39	0	4.50814	0.454964	6.63821
SHDT	2019	Shadab Textile Mills Limited	830	269	7	1	1	1	0	6	2	1	0.333333	0.666667	40	0	13.9457	0.371839	6.65804
SHCM	2014	Shadman Cotton Mills Limited	830	270	7	0	1	2	1	8	3	1	0	0.333333	35	0	-1.95412	0.664526	7.55422
SHCM	2015	Shadman Cotton Mills Limited	830	270	7	0	1	2	1	4	3	1	0	0.333333	36	0	1.37743	0.619302	7.45925
SHCM	2016	Shadman Cotton Mills Limited	830	270	7	1	1	2	1	4	3	1	0	0.333333	37	0	-8.80937	0.692747	7.45692
SHCM	2017	Shadman Cotton Mills Limited	830	270	7	1	1	2	1	5	3	1	0.333333	0	38	0	-6.85916	0.677275	7.28416
SHCM	2018	Shadman Cotton Mills Limited	830	270	7	1	1	2	1	4	3	1	0.333333	0	39	0	-4.8677	0.67497	7.25724
SHCM	2019	Shadman Cotton Mills Limited	830	270	7	1	1	2	1	5	3	1	0.333333	0	40	0	1.42177	0.59952	7.13078
SHCI	2014	Shaffi Chemical Industries Limited	805	271	7	1	0	0	0	10			0.333333		20	0
SHCI	2015	Shaffi Chemical Industries Limited	805	271	7	1	0	0	0	8			0.333333		21	0
SHCI	2016	Shaffi Chemical Industries Limited	805	271	7	1	0	0	0	9			0.333333		22	0
SHCI	2017	Shaffi Chemical Industries Limited	805	271	7	2	0	0	0	9			0.333333		23	0
SHCI	2018	Shaffi Chemical Industries Limited	805	271	7	2	0	0	0	10			0.333333		24	0	-8.80937	0.923611	6.37322
SHCI	2019	Shaffi Chemical Industries Limited	805	271	7	2	0	0	0	5			0.333333		25	0	-8.80937	0.923611	6.37322
SHSML	2014	Shahmurad Sugar Mills Limited	826	272	9	1	0	0	0	5	1	0	0.333333	0.333333	34	0	5.21467	0.665968	8.44844
SHSML	2015	Shahmurad Sugar Mills Limited	826	272	9	1	0	0	0	5	1	0	0.333333	0.333333	35	0	5.12204	0.676987	8.54293
SHSML	2016	Shahmurad Sugar Mills Limited	826	272	9	1	0	0	0	5	1	0	0.333333	0.333333	36	0	4.29978	0.566021	8.28317
SHSML	2017	Shahmurad Sugar Mills Limited	826	272	9	1	0	0	0	5	1	0	0.333333	0.333333	37	0	-1.11424	0.748693	8.80645
SHSML	2018	Shahmurad Sugar Mills Limited	826	272	9	1	0	0	0	4	1	0	0.333333	0.333333	38	0	5.52713	0.663908	9.20221
SHSML	2019	Shahmurad Sugar Mills Limited	826	272	9	1	1	1	0	6	2	0	0.333333	0.333333	39	0	13.0359	0.57869	9.24868
SHJS	2014	Shahtaj Sugar Mills Limited	826	273	10	1	1	1	0	6	3	1	0	0.333333	49	1	3.16162	0.220622	7.27024
SHJS	2015	Shahtaj Sugar Mills Limited	826	273	10	1	1	1	0	4	3	1	0	0.333333	50	1	-7.89157	0.45084	7.5102
SHJS	2016	Shahtaj Sugar Mills Limited	826	273	10	2	1	1	0	4	3	1	0	0.25	51	1	17.2702	0.270716	7.3908
SHJS	2017	Shahtaj Sugar Mills Limited	826	273	10	2	1	1	0	6	3	1	0	0.25	52	1	10.5251	0.58673	8.02583
SHJS	2018	Shahtaj Sugar Mills Limited	826	273	10	3	1	1	0	4	3	1	0.25	0.25	53	1	-8.80937	0.741733	8.03575
SHJS	2019	Shahtaj Sugar Mills Limited	826	273	10	3	1	1	0	4	3	1	0.25	0.25	54	1	1.85641	0.48102	8.46374
STJT	2014	Shahtaj Textile Mills Limited	831	274	8	0	1	1	0	4	2	0	0	0.333333	24	1	4.02678	0.47199	7.5028
STJT	2015	Shahtaj Textile Mills Limited	831	274	9	2	1	1	0	4	4	0	0.333333	0.75	25	1	4.50187	0.500085	7.40864
STJT	2016	Shahtaj Textile Mills Limited	831	274	9	2	1	1	0	4	4	0	0.333333	0.75	26	1	7.12039	0.452549	7.40021
STJT	2017	Shahtaj Textile Mills Limited	831	274	9	2	1	1	0	4	4	0	0.333333	0.75	27	1	5.67774	0.540436	7.63902
STJT	2018	Shahtaj Textile Mills Limited	831	274	9	2	1	1	0		4	0	0.25	0.75	28	1	3.15296	0.605259	7.89474
STJT	2019	Shahtaj Textile Mills Limited	831	274	9	2	1	1	0		4	0	0.25	0.75	29	1	8.67156	0.579953	7.97213
SZTM	2014	Shahzad Textile Mills Limited	830	275	7	1	1	1	0	11	0	0	0.333333	0	36	0	10.819	0.358378	7.87853
SZTM	2015	Shahzad Textile Mills Limited	830	275	7	1	1	2	0	19	0	0	0.333333	0	37	0	1.86905	0.344404	7.86254
SZTM	2016	Shahzad Textile Mills Limited	830	275	7	1	0	0	0	15	0	0	0.333333	0	38	0	0.822324	0.348239	7.87487
SZTM	2017	Shahzad Textile Mills Limited	830	275	7	1	0	0	0	11	0	0	0.333333	0	39	0	2.20125	0.397683	7.9755
SZTM	2018	Shahzad Textile Mills Limited	830	275	7	1	0	0	0	9	0	0	0.333333	0	40	0	2.94941	0.383968	8.14047
SZTM	2019	Shahzad Textile Mills Limited	830	275	7	2	1	1	0	11	1	0	0.333333	0	41	0	5.15289	0.39237	8.20519
SML	2014	Shakarganj Limited	826	276	7	1	0	0	0	5			0.25		47	1	-4.71007	0.625909	9.42637
SML	2015	Shakarganj Limited	826	276	7	1	0	0	0	4			0.25		48	1	-0.320004	0.663036	9.49767
SML	2016	Shakarganj Limited	826	276	7	1	1	1	0	5			0.25		49	1	-0.2921	0.54139	9.29098
SML	2017	Shakarganj Limited	826	276	8	2	1	1	0	7			0.5		50	1	3.10548	0.455035	9.32997
SML	2018	Shakarganj Limited	826	276	8	2	1	1	0	6			0.5		51	1	1.10547	0.39311	9.56851
SML	2019	Shakarganj Limited	826	276	8	2	1	1	0	4			0.5		52	1	-6.0167	0.411293	9.49935
STML	2014	Shams Textile Mills Limited	829	277	7	1	0	0	0	4			0		46	0	-1.81185	0.620261	7.64021
STML	2015	Shams Textile Mills Limited	829	277	7	1	0	0	0	4			0		47	0	-1.11151	0.542062	7.39757
STML	2016	Shams Textile Mills Limited	829	277	7	0	0	0	0	4			0		48	0	-4.18312	0.681437	7.60766
STML	2017	Shams Textile Mills Limited	829	277	7	0	0	0	0	4			0		49	0	-0.97123	0.680778	7.52529
STML	2018	Shams Textile Mills Limited	829	277	8	0	0	0	0	4			0		50	0	9.4555	0.609019	7.46276
STML	2019	Shams Textile Mills Limited	829	277	8	0	0	0	0	4			0		51	0	5.59964	0.609951	7.45831
Shell	2014	Shell Pakistan Limited	821	278	11	2	0	0	0	4	5	0	0.25	0.5	63	1	1.41261	0.847588	10.5631
Shell	2015	Shell Pakistan Limited	821	278	11	2	0	0	0	4	5	0	0.25	0.25	63	1	6.18125	0.842339	10.5436
Shell	2016	Shell Pakistan Limited	821	278	11	2	0	0	0	6	3	0	0.333333	0	63	1	13.4222	0.738658	10.6575
Shell	2017	Shell Pakistan Limited	821	278	11	2	1	2	0	5	4	0	0.333333	0	63	1	11.115	0.737793	10.5686
Shell	2018	Shell Pakistan Limited	821	278	11	2	1	2	0	4	3	0	0.333333	0	63	1	-0.121507	0.870647	10.7598
Shell	2019	Shell Pakistan Limited	821	278	11	2	1	2	0		3	0	0.333333	0	63	1	-0.249168	0.923611	10.7598
SHEZ	2014	Shezan International Limited	810	279	8	1	1	1	0	4	2	0	0	0.666667	50	1	14.9022	0.439957	7.89646
SHEZ	2015	Shezan International Limited	810	279	8	1	1	1	0	5	2	0	0	0.666667	51	1	9.20224	0.494036	8.1361
SHEZ	2016	Shezan International Limited	810	279	8	1	1	1	0	4	2	0	0.25	0.5	52	1	6.22677	0.438646	8.09186
SHEZ	2017	Shezan International Limited	810	279	8	1	1	1	0	4	2	0	0.25	0.5	53	1	10.2726	0.425921	8.16718
SHEZ	2018	Shezan International Limited	810	279	8	1	1	1	0	4	2	0	0.25	0.5	54	1	11.5588	0.454353	8.35056
SHEZ	2019	Shezan International Limited	810	279	8	1	1	1	0	4	2	0	0.25	0.5	55	1	3.16191	0.535169	8.47744
SCL	2014	Shield Corporation Limited	810	280	7	3	1	1	0	6	2	1	0.5	0	39	0
SCL	2015	Shield Corporation Limited	810	280	7	3	1	1	0	5	3	1	0.5	0.333333	40	1
SCL	2016	Shield Corporation Limited	810	280	7	3	1	1	0	7	3	1	0.5	0.333333	41	1	9.51115	0.541736	6.56767
SCL	2017	Shield Corporation Limited	810	280	7	3	1	1	0	8	3	1	0.5	0.333333	42	0	10.3389	0.575488	6.72275
SCL	2018	Shield Corporation Limited	810	280	7	2	1	1	0	6	3	1	0.5	0.333333	43	0	11.5327	0.528451	6.74623
SCL	2019	Shield Corporation Limited	810	280	7	2	1	1	0	7	3	1	0.333333	0.333333	44	0	7.50616	0.623969	7.03935
SHFA	2014	Shifa International Hospitals Limited	818	281	10	1	0	0	0	5					27	0	10.8713	0.54751	8.67514
SHFA	2015	Shifa International Hospitals Limited	818	281	10	3	1	1	0	6			0.2		28	0	11.8768	0.508745	8.7192
SHFA	2016	Shifa International Hospitals Limited	818	281	10	3	1	1	0	7			0.166667		29	0	14.4555	0.385039	8.8811
SHFA	2017	Shifa International Hospitals Limited	818	281	10	3	1	1	0	4			0.25		30	0	11.1324	0.371302	8.95525
SHFA	2018	Shifa International Hospitals Limited	818	281	10	3	1	1	0	7			0.25		31	0	7.5717	0.494781	9.22481
SHFA	2019	Shifa International Hospitals Limited	818	281	10	3	1	1	0	6			0.25		32	0	8.9895	0.526952	9.38746
STPL	2014	Siddiqsons Tin Plate Limited	818	282	7	0	0	0	1	4	2	0	0	0.333333	18	1	0.18488	0.581273	7.50783
STPL	2015	Siddiqsons Tin Plate Limited	818	282	7	0	0	0	0	4	2	0	0	0.666667	19	1	4.84498	0.501984	7.40877
STPL	2016	Siddiqsons Tin Plate Limited	818	282	7	0	0	0	0	4	2	0	0	0.666667	20	1	7.86001	0.545551	7.61273
STPL	2017	Siddiqsons Tin Plate Limited	818	282	7	0	0	0	0	4	2	0	0	0.666667	21	1	-1.72329	0.638778	7.76584
STPL	2018	Siddiqsons Tin Plate Limited	818	282	7	1	1	1	0	4	3	0	0.333333	0.666667	22	1	2.82892	0.40367	8.4245
STPL	2019	Siddiqsons Tin Plate Limited	818	282	7	2	1	1	0	4	3	0	0.333333	0.666667	23	0	0.0231779	0.212506	7.93122
SIEM	2014	Siemens Pakistan Engineering Co. Limited	803	283	8	1	0	0	0	5	3	0	0.333333	0.333333	61	1	-1.65739	0.732407	9.55804
SIEM	2015	Siemens Pakistan Engineering Co. Limited	803	283											62	1	-2.70298	0.742204	9.42757
SIEM	2016	Siemens Pakistan Engineering Co. Limited	803	283	7	1	0	0	1	4	2	0	0.333333	0.666667	63	1	1.13971	0.645056	9.59823
SIEM	2017	Siemens Pakistan Engineering Co. Limited	803	283	7	1	1	1	0	4	2	0	0.333333	0.666667	63	1	10.0504	0.631296	9.57824
SIEM	2018	Siemens Pakistan Engineering Co. Limited	803	283	7	1	1	1	0	4	2	0	0.333333	0.666667	63	1	12.4025	0.679167	9.79867
SIEM	2019	Siemens Pakistan Engineering Co. Limited	803	283	7	2	1	1	0	4	3	0	0.333333	0.666667	63	1	7.33506	0.633554	9.70132
SASML	2014	Sind Abadgar Sugar Mills Limited	826	284	8	0	0	0	0	5	0	0	0	0	30	0	-4.72246	0.6651	7.62083
SASML	2015	Sind Abadgar Sugar Mills Limited	826	284	8	0	0	0	0	4	0	0	0	0	31	0	-2.11992	0.723174	7.7067
SASML	2016	Sind Abadgar Sugar Mills Limited	826	284	8	1	0	0	0	4	0	0	0.25	0	32	0	0.0502239	0.559287	7.86646
SASML	2017	Sind Abadgar Sugar Mills Limited	826	284	8	1	0	0	0	4	0	0	0.25	0	33	0	-8.80937	0.785575	8.15844
SASML	2018	Sind Abadgar Sugar Mills Limited	826	284	8	1	0	0	0	4	0	0	0.25	0	34	0	3.63599	0.552345	8.14636
SASML	2019	Sind Abadgar Sugar Mills Limited	826	284	8	1	0	0	0	4	0	0	0.25	0	35	0	1.17769	0.5489	8.15981
SITC	2014	Sitara Chemical Industries Limited	805	285	7	1	0	0	0	4	1	1	0.333333	0	33	1	8.55951	0.443503	9.50199
SITC	2015	Sitara Chemical Industries Limited	805	285	7	1	0	0	0	6	3	1	0.333333	0.333333	34	1	7.7018	0.432434	9.57803
SITC	2016	Sitara Chemical Industries Limited	805	285	7	1	0	0	0	5	3	1	0.333333	0.333333	35	1	6.28982	0.502044	9.79005
SITC	2017	Sitara Chemical Industries Limited	805	285	7	1	0	0	0	5	3	1	0.333333	0.333333	36	1	6.04362	0.49546	9.87945
SITC	2018	Sitara Chemical Industries Limited	805	285	7	1	0	0	0	4	3	1	0.333333	0.333333	37	1	6.62693	0.462677	9.89329
SITC	2019	Sitara Chemical Industries Limited	805	285	7	1	1	1	0	4	4	1	0.333333	0.333333	38	1	3.96981	0.455051	10.1972
SEL	2014	Sitara Energy Limited	824	286	7	1	1	3	0	4	3	1	0.333333	0.333333	23	0	6.15701	0.430378	8.1041
SEL	2015	Sitara Energy Limited	824	286	7	1	1	3	0	4	3	1	0.333333	0.333333	24	0	3.18423	0.408169	8.10068
SEL	2016	Sitara Energy Limited	824	286	7	1	1	2	0	4	3	1	0.333333	0.333333	25	0	4.56282	0.412961	8.17742
SEL	2017	Sitara Energy Limited	824	286	7	1	1	2	0	4	3	1	0.333333	0.333333	26	0	-2.55885	0.481952	8.23579
SEL	2018	Sitara Energy Limited	824	286	7	1	1	2	0	5	3	1	0.333333	0.333333	27	0	-2.22332	0.491261	8.21114
SEL	2019	Sitara Energy Limited	824	286	7	2	1	3	0	4	3	1	0.5		28	0	-5.54391	0.508076	8.13672
SPL	2014	Sitara Peroxide Limited	805	287	7	1	1	1	0	4	1	1	0.333333	0	15	1	0.991941	0.618465	8.11675
SPL	2015	Sitara Peroxide Limited	805	287	7	1	1	1	0	4	2		0.333333	0.333333	15	1	-2.10824	0.630989	8.10905
SPL	2016	Sitara Peroxide Limited	805	287	7	1	1	1	0	5	2		0.333333	0.333333	15	1	0.855328	0.605746	8.05731
SPL	2017	Sitara Peroxide Limited	805	287	7	1	1	1	0	4	2		0.333333	0.333333	15	1	-4.31266	0.610567	7.99635
SPL	2018	Sitara Peroxide Limited	805	287	7	1	1	1	0	4	2		0.333333	0.333333	15	1	-0.875726	0.532567	8.22836
SPL	2019	Sitara Peroxide Limited	805	287	7	1	1	1	0	4	2		0.333333	0.333333	15	1	7.33746	0.487392	8.24526
SNGP	2014	Sui Northern Gas Pipelines Limited	821	288											51		-3.19128	0.923611	10.7598
SNGP	2015	Sui Northern Gas Pipelines Limited	821	288	15	5	1	2	0	24	5	0	0.444444	0.333333	52	1	-1.588	0.923611	10.7598
SNGP	2016	Sui Northern Gas Pipelines Limited	821	288	15	6	1	1	0	23	5	0	0.444444	0.222222	53	1	-0.0554629	0.923611	10.7598
SNGP	2017	Sui Northern Gas Pipelines Limited	821	288	15	7	0	0	0	17	5	0	0.416667	0.25	54	1	3.86789	0.923611	10.7598
SNGP	2018	Sui Northern Gas Pipelines Limited	821	288	15	5	1	2	0	19	4	0	0.222222	0.222222	55	1	3.35578	0.923611	10.7598
SNGP	2019	Sui Northern Gas Pipelines Limited	821	288											56	1	1.77145	0.923611	10.7598
SSGC	2014	Sui Southern Gas Company Limited	821	289											60		-2.48873	0.897772	10.7598
SSGC	2015	Sui Southern Gas Company Limited	821	289	13	5	1	1	0	13	4	0	0.375	0.25	61		-3.16107	0.923611	10.7598
SSGC	2016	Sui Southern Gas Company Limited	821	289	13	5	1	1	0	13	4	0	0.375	0.25	62	1	-2.80911	0.923611	10.7598
SSGC	2017	Sui Southern Gas Company Limited	821	289	13	5	1	1	0	13	4	0	0.375	0.25	63	1	1.04916	0.923611	10.7598
SSGC	2018	Sui Southern Gas Company Limited	821	289											63	1	-2.80401	0.923611	10.7598
SSGC	2019	Sui Southern Gas Company Limited	821	289											63	1
SUTM	2014	Sunrays Textile Mills Limited	830	290	9	1	0	0	0	4	4	1	0.333333	0.666667	27	1	8.49217	0.316741	8.18098
SUTM	2015	Sunrays Textile Mills Limited	830	290	9	1	0	0	0	5	4	1	0.333333	0.666667	28	1	4.20467	0.212506	7.95003
SUTM	2016	Sunrays Textile Mills Limited	830	290	9	1	0	0	0	5	4	1	0.333333	0.666667	29	1	2.24062	0.307174	8.14792
SUTM	2017	Sunrays Textile Mills Limited	830	290	9	1	0	0	0	5	4	1	0.333333	0.666667	30	1	4.73181	0.393083	8.30512
SUTM	2018	Sunrays Textile Mills Limited	830	290	11	3	0	0	0	5	5	1	0.333333	0.666667	31	1	4.89921	0.524746	8.64695
SUTM	2019	Sunrays Textile Mills Limited	830	290	11	3	0	0	0	4	5	1	0.333333	0.666667	32	1	7.86059	0.471051	8.70656
SURC	2014	Suraj Cotton Mills Limited	829	291	7	0	0	0	0	4			0		30	1	13.8538	0.288391	8.62102
SURC	2015	Suraj Cotton Mills Limited	829	291	7	0	0	0	0	4			0		31	1	11.7353	0.251038	8.70158
SURC	2016	Suraj Cotton Mills Limited	829	291	7	0	0	0	0	5			0		32	1	7.23858	0.286471	8.82526
SURC	2017	Suraj Cotton Mills Limited	829	291	7	0	0	0	0	5			0		33	1	5.05033	0.448118	9.16615
SURC	2018	Suraj Cotton Mills Limited	829	291	7	0	0	0	0	4			0		34	1	3.80673	0.497783	9.32284
SURC	2019	Suraj Cotton Mills Limited	829	291	7	0	0	0	0	4			0		35	1	9.07724	0.485263	9.37488
SPEL	2014	Synthetic Products Enterprises Limited	818	292	6		0	0	0		5	1			32	1
SPEL	2015	Synthetic Products Enterprises Limited	818	292	7	1	0	0	0	5	4	1	0.25	0.5	33	1	12.1065	0.341253	7.7685
SPEL	2016	Synthetic Products Enterprises Limited	818	292	9	3	0	0	0	5	5	1	0.4	0.6	34	1	15.8621	0.259849	7.81642
SPEL	2017	Synthetic Products Enterprises Limited	818	292	9	3	0	0	0	4	5	1	0.4	0.6	35	1	15.5422	0.298227	8.00141
SPEL	2018	Synthetic Products Enterprises Limited	818	292	9	3	0	0	0	5	5	1	0.4	0.6	36	1	10.6186	0.28385	8.15781
SPEL	2019	Synthetic Products Enterprises Limited	818	292	10	3	1	1	0	4	5	1	0.4	0.6	37	1	7.73266	0.287328	8.22298
SYS	2014	Systems Limited	828	293	7	4	0	0	0	4	3	1	0.5	0.333333	63	1	17.7032	0.212506	7.79721
SYS	2015	Systems Limited	828	293	7	4	0	0	0	5	5	1	0.5	0.666667	63	1	16.3041	0.212506	7.95688
SYS	2016	Systems Limited	828	293	7	4	0	0	0	5	5	1	0.5	0.666667	63	1	15.9372	0.212506	8.0629
SYS	2017	Systems Limited	828	293	7	4	1	1	0	6	5	1	0.5	0.666667	63	1	12.5696	0.212506	8.25065
SYS	2018	Systems Limited	828	293	7	4	1	1	0	5	5	1	0.5	0.666667	63	1	19.8949	0.212506	8.51703
SYS	2019	Systems Limited	828	293	7	4	1	1	0	5	5	1	0.5	0.666667	63	1	19.8949	0.223418	8.81243
TPL	2014	TPL Corp Limited	828	294	8	1	0	0	0	5	5	1	0.333333	0.75	63	1	3.11217	0.399421	8.35106
TPL	2015	TPL Corp Limited	828	294	8	1	0	0	0	6	5	1	0.333333	0.666667	63	1	4.7209	0.406911	8.44012
TPL	2016	TPL Corp Limited	828	294	8	1	0	0	0	6	5	1	0.333333	0.75	63	1	2.48618	0.41656	8.52638
TPL	2017	TPL Corp Limited	828	294	8	1	0	0	0	7	5	1	0.333333	0.75	63	1	1.29241	0.480343	8.72252
TPL	2018	TPL Corp Limited	828	294	8	1	0	0	0	6	5	1	0.333333	0.75	63	1	-2.15956	0.345424	8.47039
TPL	2019	TPL Corp Limited	828	294	8	2	1	1	0	6	4	1	0.333333	0.666667	63	1	-2.27551	0.376092	8.64372
TRG	2014	TRG Pakistan Limited	828	295	10	4	0	0	0	3			0.333333		15	1	-0.745961	0.212506	8.09509
TRG	2015	TRG Pakistan Limited	828	295	10	4	0	0	0	5			0.333333		15	1	0.157221	0.212506	8.26635
TRG	2016	TRG Pakistan Limited	828	295	9	4	0	0	0	8			0.5		15	1	0.749933	0.212506	9.58475
TRG	2017	TRG Pakistan Limited	828	295	10	3	0	0	0	5			0.5		15	1	0.0420239	0.212506	9.6313
TRG	2018	TRG Pakistan Limited	828	295	10	3	0	0	0	5			0.5		16	1	-1.22046	0.212506	9.78545
TRG	2019	TRG Pakistan Limited	828	295	10	3	1	1	0	4			0.5		17	1	0.0133137	0.212506	9.79668
TSML	2014	Tandlianwala Sugar Mills Limited	826	296	7	0	1	2	0	4	4	0	0	0.333333	26	1	0.492383	0.731117	9.71046
TSML	2015	Tandlianwala Sugar Mills Limited	826	296	7	0	1	2	0	5	4	0	0	0.333333	27	1	3.42576	0.713845	9.74339
TSML	2016	Tandlianwala Sugar Mills Limited	826	296	7	0	1	2	0	5	4	0	0	0.333333	28	1	5.76187	0.646383	9.69299
TSML	2017	Tandlianwala Sugar Mills Limited	826	296	7	0	1	2	0	0	5	1	0	0.75	29	1	1.78396	0.760911	10.16
TSML	2018	Tandlianwala Sugar Mills Limited	826	296	7	0	1	2	0	6	5	1	0	0.75	30	0	2.90521	0.762125	10.283
TSML	2019	Tandlianwala Sugar Mills Limited	826	296	7	0	1	2	0	4	5	1	0	0.75	31	0	7.12257	0.576263	10.0687
TGL	2014	Tariq Glass Industries Limited	811	297	7	1	1	1	0	7	0	0	0.333333	0	36	1	0.890695	0.638287	8.93453
TGL	2015	Tariq Glass Industries Limited	811	297	7	1	1	1	0	7	0	0	0.333333	0	37	1	4.81361	0.593649	8.92561
TGL	2016	Tariq Glass Industries Limited	811	297	7	1	1	1	0	7	0	0	0.333333	0	38	1	7.51393	0.543178	9.06458
TGL	2017	Tariq Glass Industries Limited	811	297	7	1	1	1	0	7	0	0	0.333333	0	39	1	13.9576	0.472303	9.04672
TGL	2018	Tariq Glass Industries Limited	811	297	7	2	1	1	0	6	0	0	0.333333	0	40	1	16.3098	0.396527	9.07537
TGL	2019	Tariq Glass Industries Limited	811	297	7	2	1	1	0	4	0	0	0.333333	0	41	1	13.7784	0.54394	9.50751
TATM	2014	Tata Textile Mills Limited	830	298	7	1	0	0	0	4	6	1	0.333333	0.75	27	1	2.85877	0.433664	8.37924
TATM	2015	Tata Textile Mills Limited	830	298	7	1	0	0	0	4	5	1	0.333333	0.75	28	1	1.10339	0.439681	8.38048
TATM	2016	Tata Textile Mills Limited	830	298	7	1	0	0	0	4	5	1	0.333333	0.666667	29	1	-3.58366	0.37029	8.40627
TATM	2017	Tata Textile Mills Limited	830	298	7	1	1	1	0	4	5	1	0.333333	0.666667	30	1	1.61345	0.458208	8.55392
TATM	2018	Tata Textile Mills Limited	830	298	7	1	1	1	0	4	7	1	0.333333	0.75	31	1	4.94251	0.425303	8.78008
TATM	2019	Tata Textile Mills Limited	830	298	7	1	1	1	0	4	7	1	0.333333	0.75	32	1	1.33807	0.447349	8.9982
TELE	2014	Telecard Limited	828	299	7	0	0	0	0	6			0		22	0	1.23895	0.655867	8.87013
TELE	2015	Telecard Limited	828	299	7	0	0	0	0	4			0		23	0	-0.34177	0.648975	8.83438
TELE	2016	Telecard Limited	828	299	7	0	0	0	0	4			0		24	0	2.12948	0.630309	8.80315
TELE	2017	Telecard Limited	828	299	7	0	0	0	0	4			0		25	0	-1.06684	0.642188	8.79812
TELE	2018	Telecard Limited	828	299	7	0	0	0	0	4			0		26	0	-1.98784	0.527674	8.46374
TELE	2019	Telecard Limited	828	299	7	0	0	0	0	4			0		27	0	-0.318824	0.517308	8.40469
TICL	2014	Thal Industries Corporation Limited	826	300	7	0	1	3	1	4			0		61	0	1.3219	0.830535	8.75107
TICL	2015	Thal Industries Corporation Limited	826	300	7	1	1	2	1	5			0.333333		62	0	5.88343	0.756097	8.58471
TICL	2016	Thal Industries Corporation Limited	826	300	7	1	1	2	1	5			0.333333		63	0	9.81855	0.721607	8.82301
TICL	2017	Thal Industries Corporation Limited	826	300	7	1	1	2	1	5			0.333333		63	0	10.6401	0.736266	9.08804
TICL	2018	Thal Industries Corporation Limited	826	300	7	2	1	1	0	5			0.333333		63	0	-1.49923	0.815405	9.23157
TICL	2019	Thal Industries Corporation Limited	826	300	7	2	1	1	0	6			0.333333		63	0	5.85776	0.759909	9.13372
THALL	2014	Thal Limited	802	301	7	1	0	0	0	7	2	1	0.25	0.25	48	1	16.2776	0.212506	9.29742
THALL	2015	Thal Limited	802	301	7	1	0	0	0	5	2	1	0.25	0.25	49	1	19.8949	0.212506	9.40344
THALL	2016	Thal Limited	802	301	7	1	0	0	0	7	2	1	0.25	0.25	50	1	19.8949	0.212506	9.5241
THALL	2017	Thal Limited	802	301	7	1	0	0	0	7	2	1	0.25	0.25	51	1	19.8949	0.212506	9.76579
THALL	2018	Thal Limited	802	301	7	1	0	0	0	6	2	1	0.25	0.25	52	1	19.8949	0.212506	9.84784
THALL	2019	Thal Limited	802	301	7	2	1	0	0	7	2	1	0.333333	0.333333	53	1	19.8949	0.212506	9.96282
THCCL	2014	Thatta Cement Company Limited	804	302	7	6	0	0	0	5	4	0	0.5	0.333333	34	1	15.3735	0.578291	8.44174
THCCL	2015	Thatta Cement Company Limited	804	302	7	6	0	0	0	6	4	0	0.5	0.333333	35	1	13.4921	0.506523	8.56007
THCCL	2016	Thatta Cement Company Limited	804	302	7	6	0	0	0	6	4	0	0.5	0.5	36	0	13.2849	0.436996	8.58875
THCCL	2017	Thatta Cement Company Limited	804	302	7	4	0	0	0	5	4	0	0.5	0.5	37	0	18.4665	0.344367	8.59016
THCCL	2018	Thatta Cement Company Limited	804	302	7	5	1	1	0	6	4	1	0.5	0.5	38	0	14.8699	0.323355	8.69151
THCCL	2019	Thatta Cement Company Limited	804	302	7	4	1	1	0	6	4	1	0.5	0.666667	39	0	9.4726	0.350497	8.82899
SEARL	2014	The Searle Company Limited	823	303											49	0	15.2776	0.471853	8.74376
SEARL	2015	The Searle Company Limited	823	303	9	1	1	1	0	5			0.333333		50	1	19.8949	0.392799	8.98452
SEARL	2016	The Searle Company Limited	823	303	9	1	0	0	0	6			0.333333		51	1	19.8949	0.26327	9.35067
SEARL	2017	The Searle Company Limited	823	303	7	1	0	0	0	4			0.333333		52	1	19.8949	0.251153	9.53574
SEARL	2018	The Searle Company Limited	823	303	7	1	0	0	0	7			0.333333		53	0	17.8694	0.319401	9.80331
SEARL	2019	The Searle Company Limited	823	303	7	1	1	1	0	6			0.333333		54	0	12.1459	0.376956	10.0563
TOWL	2014	Towellers Limited	829	304	7		1	4	0	4	2	0		0	41	0	0.0530621	0.923611	7.78832
TOWL	2015	Towellers Limited	829	304	7		1	5	0	4	2	0		0	42	0	6.85332	0.556666	7.58697
TOWL	2016	Towellers Limited	829	304	8	1	1	6	0	4	2	0	0.333333	0	43	0	8.77675	0.488333	7.56142
TOWL	2017	Towellers Limited	829	304	8	1	1	5	0	4	2	0	0.333333	0	44	0	4.46851	0.445567	7.58226
TOWL	2018	Towellers Limited	829	304	8	1	1	5	0	4	2	0	0.333333	0	45	0	11.9598	0.304486	7.75698
TOWL	2019	Towellers Limited	829	304	7	1	1	4	0	4	2	0	0.333333	0	46	0	16.3372	0.251302	7.9118
TREET	2014	Treet Corporation Limited	810	305	8	0	1	1	0	6	2	0	0	0.5	37	1	2.89601	0.421288	8.81499
TREET	2015	Treet Corporation Limited	810	305	8	1	1	1	0	7	1	0	0.25	0	38	1	0.558091	0.358573	9.22171
TREET	2016	Treet Corporation Limited	810	305	7	1	1	1	0	6	1	0	0.25	0	39	1	0.439965	0.28717	9.34123
TREET	2017	Treet Corporation Limited	810	305	8	1	1	1	0	8	1	0	0.25	0	40	1	0.667961	0.473655	9.66053
TREET	2018	Treet Corporation Limited	810	305	8	1	1	1	0	6	1	0	0.25	0	41	1	0.0768064	0.532399	9.78684
TREET	2019	Treet Corporation Limited	810	305	8	1	1	1	0	8	1	0	0.25	0	42	1	1.9314	0.481756	9.99464
TRIPF	2014	Tri-Pack Films Limited	818	306	7	1	0	0	0	8	1	0	0.25	0	21	1	-2.52926	0.875007	9.47858
TRIPF	2015	Tri-Pack Films Limited	818	306	7	1	0	0	0	5	1	0	0.25	0	22	1	4.17306	0.813186	9.33388
TRIPF	2016	Tri-Pack Films Limited	818	306	7	1	0	0	0	5	1	0	0.25	0	23	1	8.19784	0.658968	9.31875
TRIPF	2017	Tri-Pack Films Limited	818	306	7	1	0	0	0	4	1	0	0.25	0	24	1	7.24471	0.646754	9.32319
TRIPF	2018	Tri-Pack Films Limited	818	306	8	2	1	1	0	6	1	0	0.2	0.2	25	1	1.74591	0.703963	9.44183
TRIPF	2019	Tri-Pack Films Limited	818	306	8	2	1	1	0	7	1	0	0.2	0.2	26	1	-0.155059	0.735643	9.41975
UPFL	2014	Unilever Pakistan Foods Limited	810	307	9	1	1	2	0	4	3	0	0.25	0.25	63	1	19.8949	0.773972	8.15074
UPFL	2015	Unilever Pakistan Foods Limited	810	307	9	1	1	2	0	4	2	0	0.25	0.25	63	1	19.8949	0.619996	8.39328
UPFL	2016	Unilever Pakistan Foods Limited	810	307	9	1	1	2	0	5	2	0	0.25	0.25	63	1	19.8949	0.609164	8.43774
UPFL	2017	Unilever Pakistan Foods Limited	810	307	9	1	1	2	0	5	2	0	0.25	0.25	63	1	19.8949	0.923611	8.31409
UPFL	2018	Unilever Pakistan Foods Limited	810	307	10	2	1	2	0	5	2	0	0.4	0.2	63	1	19.8949	0.678416	8.68929
UPFL	2019	Unilever Pakistan Foods Limited	810	307	10	2	1	1	0	4	4	1	0.4	0.2	63	1	19.8949	0.674955	8.86628
UNITY	2014	Unity Foods Limited	834	308											23	0	19.8949	0.212506	6.37322
UNITY	2015	Unity Foods Limited	834	308											24	0	-8.80937	0.212506	6.37322
UNITY	2016	Unity Foods Limited	834	308	7	1	1	1	0	6	2	0	0.333333	0.333333	25	0	-8.80937	0.212506	6.37322
UNITY	2017	Unity Foods Limited	834	308	6	1	0	0	0	6	2	0	0.333333	0.333333	26	0	-8.80937	0.212506	6.37322
UNITY	2018	Unity Foods Limited	834	308	7	1	0	0	0	6	2	0	0.333333	0.333333	27	0	2.14115	0.611594	8.42665
UNITY	2019	Unity Foods Limited	834	308	7	2	1	3	0	6	2	0	0.333333	0.333333	28	0	2.62498	0.455889	9.25585
WAHN	2014	Wah Noble Chemicals Limited	805	309	8	0	0	0	0	5			0		20	1	11.5358	0.431993	6.8101
WAHN	2015	Wah Noble Chemicals Limited	805	309	8	0	0	0	0	5			0		21	1	3.0546	0.432009	6.76506
WAHN	2016	Wah Noble Chemicals Limited	805	309	7	0	0	0	0	5			0		22	1	13.7501	0.356757	6.77232
WAHN	2017	Wah Noble Chemicals Limited	805	309	7	0	0	0	0	4			0		23	1	18.6886	0.348962	6.91932
WAHN	2018	Wah Noble Chemicals Limited	805	309	7	0	0	0	0	5			0		24	1	18.7884	0.413743	7.19121
WAHN	2019	Wah Noble Chemicals Limited	805	309	8	2	0	0	0	5			0.333333		25	0	13.4245	0.5226	7.52797
WAVES	2014	Waves Singer Pakistan Limited	803	310	8	2	0	0	0	6	5	0	0.2	0.75	29	1	-8.80937	0.709005	8.04704
WAVES	2015	Waves Singer Pakistan Limited	803	310	8	1	0	0	0	4	2	0	0.333333	0.333333	30	1	-6.10384	0.676411	8.05283
WAVES	2016	Waves Singer Pakistan Limited	803	310	7	1	1	1	0	6	2	0	0.333333	0.333333	31	1	3.16836	0.642897	8.27728
WAVES	2017	Waves Singer Pakistan Limited	803	310	7	1	1	1	0	4	3	0	0.333333	0.333333	32	1	1.35915	0.37373	9.4657
WAVES	2018	Waves Singer Pakistan Limited	803	310	7	3	1	1	0	4	3	0	0.5	0	33	1	2.70931	0.417541	9.57354
WAVES	2019	Waves Singer Pakistan Limited	803	310	7	3	1	1	0	6	3	0	0.5	0	34	1	2.16272	0.480235	9.72361
WTL	2014	WorldCall Telecom Limited	828	311	8	2	0	0	0	7			0.25		15	1	-8.80937	0.70158	10.1288
WTL	2015	WorldCall Telecom Limited	828	311	8	2	0	0	0	4			0.5		15	0	-8.80937	0.923611	9.59052
WTL	2016	WorldCall Telecom Limited	828	311	8	2	0	0	0	2			0.5		15	0	-8.80937	0.923611	9.66543
WTL	2017	WorldCall Telecom Limited	828	311	7	1	1	1	0	7			0.25		16	0	19.8949	0.870541	9.57557
WTL	2018	WorldCall Telecom Limited	828	311	7	1	1	1	0	5			0.25		17	0	3.60507	0.792498	9.66882
WTL	2019	WorldCall Telecom Limited	828	311	7	1	0	0	0						18	1	-1.25927	0.803529	9.64647
WYETH	2014	Wyeth Pakistan Limited	823	312	7	1	0	0	0	9	1	0	0.333333	0	63	1	-0.847631	0.332921	7.40179
WYETH	2015	Wyeth Pakistan Limited	823	312	7	1	0	0	0	6	1	0	0.333333	0	63	1	4.80754	0.325698	7.43354
WYETH	2016	Wyeth Pakistan Limited	823	312	7	1	0	0	0	8	2	0	0.333333	0	63	1	-2.27314	0.378386	7.58575
WYETH	2017	Wyeth Pakistan Limited	823	312	7	1	0	0	0	6	2	1	0.333333	0.333333	63	1	19.8949	0.334484	7.85241
WYETH	2018	Wyeth Pakistan Limited	823	312	7	1	0	0	0	6	3	1	0.333333	0.333333	63	1	1.43101	0.250061	7.43297
WYETH	2019	Wyeth Pakistan Limited	823	312	7	1	0	0	0	6	3	1	0.333333	0.333333	63	1	3.41241	0.379507	7.59826
YOUW	2014	Yousuf Weaving Mills Limited	829	313	8	1	0	0	0	4	3	1	0.25	0.25	26	0	2.57656	0.912708	7.42525
YOUW	2015	Yousuf Weaving Mills Limited	829	313	8	1	0	0	0	4			0.333333		27	0	-8.80937	0.923611	7.203
YOUW	2016	Yousuf Weaving Mills Limited	829	313	8	1	0	0	0	4			0.333333		28	0	-8.80937	0.923611	6.85334
YOUW	2017	Yousuf Weaving Mills Limited	829	313	8	1	1	2	0	4			0.333333		29	0	-8.80937	0.923611	6.72907
YOUW	2018	Yousuf Weaving Mills Limited	829	313	8	1	1	2	0				0.333333		30	0	-8.80937	0.923611	6.8904
YOUW	2019	Yousuf Weaving Mills Limited	829	313	8	2	1	2	0				0.333333		31	0	-6.05269	0.923611	6.96261
ZIL	2014	ZIL Limited	810	314	7	2	1	2	0	5	3	1	0.333333	0.333333	54	1	-8.80937	0.547634	6.71508
ZIL	2015	ZIL Limited	810	314	8	2	1	2	0	5	2	1	0.333333	0	55	1	-8.80937	0.676538	6.66784
ZIL	2016	ZIL Limited	810	314	7	1	1	1	0	4	3	1	0.333333	0.333333	56	1	0.722394	0.590527	6.72926
ZIL	2017	ZIL Limited	810	314	8	1	1	1	0	4	3	1	0.333333	0.333333	57	1	4.73529	0.595805	6.76924
ZIL	2018	ZIL Limited	810	314	7	2	1	1	0	5	3	1	0.5	0.666667	58	1	5.33648	0.488092	7.0108
ZIL	2019	ZIL Limited	810	314	7	3	1	1	0	5	3	1	0.333333	0.333333	59	1	10.3267	0.497612	7.10363
ZTL	2014	Zephyr Textile Limited	831	315	7	0	1	3	0	4	2	1	0	0.333333	15	0	2.63497	0.679897	8.12325
ZTL	2015	Zephyr Textile Limited	831	315	7	0	1	3	0	4	2	1	0	0.333333	16	0	6.90662	0.620738	8.09106
ZTL	2016	Zephyr Textile Limited	831	315	7	1	1	4	0	4	3	1	0	0.333333	17	0	3.8705	0.611502	8.13709
ZTL	2017	Zephyr Textile Limited	831	315	7	1	1	4	0	4	3	1	0.333333	0.666667	18	0	2.40617	0.625514	8.22416
ZTL	2018	Zephyr Textile Limited	831	315	7	2	1	4	0	4	3	1	0.5	0.666667	19	0	3.07057	0.633856	8.34475
ZTL	2019	Zephyr Textile Limited	831	315	7	2	1	4	0	4	3	1	0.5	0.666667	20	0	3.54145	0.612261	8.34216
