# Supplementary material for: A comprehensive dataset of board of directors attributes of Pakistan stock exchange listed non-financial firms
Source: Data Brief. 2022 Jan 28;41:107879. doi: 10.1016/j.dib.2022.107879 (PMC8819120; doi:10.1016/j.dib.2022.107879)
Supplement: Supplementary file 2 [file mmc2.zip]

Archive with 1 entries (1 files):
- BOD attributes data.dta
